# Supplementary material for: Comparative miRNA transcriptomics of macaques and mice reveals MYOC is an inhibitor for Cryptococcus neoformans invasion into the brain
Source: Emerg Microbes Infect. 2022 Jun 4;11(1):1572–85. doi: 10.1080/22221751.2022.2081619 (PMC9176638; doi:10.1080/22221751.2022.2081619)
Supplement: Supplemental Material [file TEMI_A_2081619_SM5657.zip]

Archive with 9 entries (9 files):
- Figure S1.tif
- Figure S2.tif
- Figure S3 KEGG.tif
- Supplementary Figures.pdf
- Table S1.xlsx
- Table S2.xlsx
- Table S3.xlsx
- Table S4.xlsx
- Table S5.xlsx
