# Supplementary material for: Comparative miRNA transcriptomics of macaques and mice reveals MYOC is an inhibitor for Cryptococcus neoformans invasion into the brain
Source: Emerg Microbes Infect. 2022 Jun 4;11(1):1572–85. doi: 10.1080/22221751.2022.2081619 (PMC9176638; doi:10.1080/22221751.2022.2081619)
Supplement: Supplemental Material [file TEMI_A_2081619_SM5657.zip › Table S1.xlsx]

## Sheet: macaque miRNA_results
Table S1 Differentially expressed miRNAs in macaque and mouse lung tissues during C. neoformans infections. a
miRNA id	baseMean	baseMeanA	baseMeanB	foldChange (Infected vs uninfected)	log2FoldChange (Infected vs uninfected)	pval	padj		a Differentially expressed miRNAs in macaque lungs during C. neoformans infections
hsa-let-7a-3p	915.625	917.996	913.254	0.994834	-0.0074717	0.962015	1
hsa-let-7a-5p	148914	146921	150907	1.02713	0.0386165	0.944975	1
hsa-let-7a-2-3p	3.97059	3.56892	4.37225	1.22509	0.292891	0.782768	1
hsa-let-7b-5p	51345.7	53867.5	48824	0.906374	-0.141822	0.537179	1
hsa-let-7b-3p	348.344	361.114	335.573	0.929272	-0.105827	0.62393	1
hsa-let-7c-3p	17.6685	18.5608	16.7763	0.90386	-0.145829	0.869214	1
hsa-let-7c-5p	12384.8	12865.4	11904.1	0.92528	-0.112038	0.602262	1
hsa-let-7d-3p	1489.1	1575.39	1402.81	0.890449	-0.167395	0.496832	1
hsa-let-7d-5p	8471.9	8433.29	8510.51	1.00916	0.0131498	0.989232	1
hsa-let-7e-5p	6691.25	6962.85	6419.66	0.921988	-0.11718	0.711922	1
hsa-let-7e-3p	148.343	165.144	131.541	0.796519	-0.32822	0.335959	1
hsa-let-7f-5p	223605	207367	239843	1.15661	0.209904	0.558846	1
hsa-let-7f-1-3p	87.9081	67.109	108.707	1.61986	0.695869	0.08804	0.805745
hsa-let-7f-2-3p	159.902	168.978	150.827	0.892584	-0.16394	0.507175	1
hsa-let-7g-3p	8.60072	8.46327	8.73817	1.03248	0.046116	0.978543	1
hsa-let-7g-5p	175271	166317	184224	1.10767	0.147528	0.654734	1
hsa-let-7i-5p	117916	103507	132325	1.27842	0.354357	0.344449	1
hsa-let-7i-3p	215.093	231.092	199.095	0.861539	-0.215012	0.524428	1
hsa-miR-1-3p	8074.84	8363.25	7786.43	0.93103	-0.103101	0.681272	1
hsa-miR-1-5p	0.31501	0.292292	0.337729	1.15545	0.208456	1	1
hsa-miR-100-3p	1.6877	1.16478	2.21063	1.8979	0.924405	0.728326	1
hsa-miR-100-5p	45435	52004.9	38865.2	0.747337	-0.420168	0.151679	1
hsa-miR-101-5p	26.5665	27.7781	25.3549	0.912766	-0.131683	0.789458	1
hsa-miR-101-3p	84895.5	90669.5	79121.5	0.872636	-0.196548	0.437979	1
hsa-miR-103a-3p	36116.8	38221.3	34012.2	0.889876	-0.168323	0.591204	1
hsa-miR-103a-2-5p	6.76374	6.88941	6.63806	0.963516	-0.053619	1	1
hsa-miR-105-5p	0.449766	0.580194	0.319337	0.550398	-0.861453	1	1
hsa-miR-105-3p	0.168864	0	0.337729	#DIV/0!	#DIV/0!	0.960581	1
hsa-miR-106a-5p	159.233	118.899	199.566	1.67845	0.747127	0.0122086	0.364137
hsa-miR-106a-3p	0.488202	0	0.976403	#DIV/0!	#DIV/0!	0.490074	1
hsa-miR-106b-3p	2277.21	2014.78	2539.64	1.2605	0.334001	0.21616	1
hsa-miR-106b-5p	1435.77	1451.99	1419.56	0.977666	-0.0325867	0.947733	1
hsa-miR-107	2795.94	3018.11	2573.77	0.852774	-0.229764	0.440977	1
hsa-miR-10a-3p	582.836	606.029	559.643	0.923458	-0.114881	0.567818	1
hsa-miR-10a-5p	106546	106955	106138	0.992359	-0.0110663	0.882702	1
hsa-miR-10b-5p	4833.72	5688.68	3978.76	0.699417	-0.515776	0.0452725	0.643738
hsa-miR-10b-3p	14.7291	17.4777	11.9806	0.685478	-0.544819	0.41718	1
hsa-miR-1180-5p	0.798884	0.584583	1.01319	1.73318	0.793419	0.903258	1
hsa-miR-1180-3p	667.058	639.369	694.747	1.08661	0.119839	0.70208	1
hsa-miR-1182	0.168864	0	0.337729	#DIV/0!	#DIV/0!	0.960581	1
hsa-miR-1185-5p	2.93312	3.21959	2.64666	0.822048	-0.282706	0.994178	1
hsa-miR-1185-1-3p	39.7858	39.467	40.1046	1.01616	0.0231236	0.981473	1
hsa-miR-1185-2-3p	2.80056	2.93607	2.66505	0.907693	-0.139724	1	1
hsa-miR-1197	0.319337	0	0.638675	#DIV/0!	#DIV/0!	0.695702	1
hsa-miR-122-5p	9.2252	7.0413	11.4091	1.62031	0.696272	0.458369	1
hsa-miR-1224-5p	0.749058	1.16039	0.337729	0.291048	-1.78067	0.732889	1
hsa-miR-1226-3p	4.30879	3.85243	4.76516	1.23692	0.306755	0.775122	1
hsa-miR-1226-5p	0.224125	0	0.44825	#DIV/0!	#DIV/0!	0.960607	1
hsa-miR-1234-3p	0.805464	0.597743	1.01319	1.69502	0.761302	0.903405	1
hsa-miR-124-5p	0.143951	0.287902	0	#VALUE!	#VALUE!	1	1
hsa-miR-124-3p	13.1222	21.375	4.86951	0.227814	-2.13407	0.300889	1
hsa-miR-1244	0.922929	0.292292	1.55357	5.31512	2.4101	0.536612	1
hsa-miR-1245b-5p	0.15492	0.309841	0	#VALUE!	#VALUE!	1	1
hsa-miR-1245b-3p	0.383794	0	0.767587	#DIV/0!	#DIV/0!	0.674417	1
hsa-miR-1246	123.742	101.795	145.689	1.4312	0.517222	0.093125	0.826186
hsa-miR-1247-5p	162.503	150.197	174.809	1.16386	0.218921	0.864682	1
hsa-miR-1247-3p	48.6768	51.9811	45.3725	0.872865	-0.196169	0.647212	1
hsa-miR-1248	114.343	103.821	124.866	1.20271	0.266285	0.378997	1
hsa-miR-1249-3p	30.7733	27.7666	33.78	1.21657	0.282822	0.499642	1
hsa-miR-1251-5p	0.392989	0	0.785978	#DIV/0!	#DIV/0!	0.671697	1
hsa-miR-1254	0.292292	0.584583	0	#VALUE!	#VALUE!	0.815945	1
hsa-miR-1255a	0.44825	0	0.8965	#DIV/0!	#DIV/0!	0.656738	1
hsa-miR-1255b-5p	4.54815	1.81956	7.27673	3.99918	1.9997	0.0634053	0.69938
hsa-miR-1256	0.506593	0	1.01319	#DIV/0!	#DIV/0!	0.498376	1
hsa-miR-1258	0.785978	0	1.57196	#DIV/0!	#DIV/0!	0.31396	1
hsa-miR-125a-5p	63971.9	74635	53308.8	0.71426	-0.485478	0.0637308	0.69938
hsa-miR-125a-3p	87.2976	97.2841	77.311	0.794693	-0.33153	0.303267	1
hsa-miR-125b-5p	31177	38352.9	24001.1	0.625795	-0.676237	0.0103686	0.364137
hsa-miR-125b-1-3p	103.781	78.021	129.542	1.66035	0.731485	0.134318	0.954949
hsa-miR-125b-2-3p	619.611	690.996	548.227	0.793387	-0.333903	0.192657	1
hsa-miR-126-3p	1.03219e+06	1.25665e+06	807724	0.642758	-0.637653	0.0128195	0.364137
hsa-miR-126-5p	23844.2	27234.5	20453.9	0.751027	-0.413064	0.110601	0.87672
hsa-miR-1260a	1541.86	1433.86	1649.86	1.15065	0.202445	0.453764	1
hsa-miR-1260b	1520.85	1376.44	1665.26	1.20983	0.274806	0.32666	1
hsa-miR-1261	0.224125	0	0.44825	#DIV/0!	#DIV/0!	0.960607	1
hsa-miR-1262	61.2786	72.2156	50.3416	0.697101	-0.520561	0.222662	1
hsa-miR-1266-5p	2.6739	3.36437	1.98342	0.589538	-0.762344	0.68946	1
hsa-miR-1266-3p	0.15492	0.309841	0	#VALUE!	#VALUE!	1	1
hsa-miR-1268a	0.146146	0.292292	0	#VALUE!	#VALUE!	1	1
hsa-miR-127-5p	50.3585	46.7769	53.9401	1.15313	0.205559	0.616615	1
hsa-miR-127-3p	2604.12	2719.16	2489.07	0.915385	-0.127549	0.631545	1
hsa-miR-1271-5p	740.183	782.197	698.169	0.892575	-0.163955	0.600902	1
hsa-miR-1271-3p	1.98542	2.05481	1.91602	0.932457	-0.10089	1	1
hsa-miR-1273a	5.32622	6.15127	4.50117	0.731746	-0.450584	0.733828	1
hsa-miR-1273d	3.27612	3.25469	3.29756	1.01317	0.0188786	1	1
hsa-miR-1273e	2.98566	2.9931	2.97822	0.995027	-0.00719281	1	1
hsa-miR-1273f	2.35031	2.07236	2.62826	1.26825	0.342835	0.829434	1
hsa-miR-1273g-5p	0.159669	0	0.319337	#DIV/0!	#DIV/0!	0.960576	1
hsa-miR-1273g-3p	33.5322	29.7539	37.3104	1.25397	0.326499	0.560775	1
hsa-miR-1273h-5p	0.617114	0	1.23423	#DIV/0!	#DIV/0!	0.453629	1
hsa-miR-1277-3p	15.0566	15.781	14.3321	0.908191	-0.138932	0.824004	1
hsa-miR-1277-5p	89.1697	90.0909	88.2485	0.97955	-0.0298097	0.995715	1
hsa-miR-1278	0.224125	0	0.44825	#DIV/0!	#DIV/0!	0.960607	1
hsa-miR-128-1-5p	15.6626	10.4715	20.8537	1.99147	0.993836	0.0998589	0.856641
hsa-miR-128-3p	3080.23	3069.35	3091.12	1.00709	0.0101969	0.991432	1
hsa-miR-1284	0.618209	0.597743	0.638675	1.06848	0.0955561	1	1
hsa-miR-1285-3p	3.91251	3.2503	4.57473	1.40748	0.493116	0.702909	1
hsa-miR-1285-5p	7.61554	8.53786	6.69323	0.783948	-0.351171	0.738216	1
hsa-miR-1289	2.32718	2.65255	2.00182	0.754675	-0.406073	0.806021	1
hsa-miR-129-1-3p	7.9795	6.22585	9.73314	1.56334	0.644634	0.400368	1
hsa-miR-129-5p	34.273	39.9604	28.5856	0.715349	-0.48328	0.673564	1
hsa-miR-129-2-3p	10.3732	14.4275	6.3189	0.437975	-1.19108	0.323254	1
hsa-miR-1290	13.5623	7.89186	19.2327	2.43704	1.28513	0.043537	0.643738
hsa-miR-1291	10.7263	6.84992	14.6027	2.1318	1.09207	0.114965	0.879716
hsa-miR-1293	0.146146	0.292292	0	#VALUE!	#VALUE!	1	1
hsa-miR-1294	0.309841	0.619682	0	#VALUE!	#VALUE!	0.80828	1
hsa-miR-1295b-5p	0.292292	0.584583	0	#VALUE!	#VALUE!	0.815945	1
hsa-miR-1296-5p	235.884	230.023	241.746	1.05096	0.0717145	0.837806	1
hsa-miR-1296-3p	0.337729	0	0.675457	#DIV/0!	#DIV/0!	0.689199	1
hsa-miR-1297	0.368076	0.287902	0.44825	1.55695	0.638724	1	1
hsa-miR-1298-5p	13.2159	25.087	1.34475	0.0536035	-4.22153	0.206133	1
hsa-miR-1298-3p	0.143951	0.287902	0	#VALUE!	#VALUE!	1	1
hsa-miR-1301-3p	118.38	116.587	120.173	1.03076	0.043703	0.844784	1
hsa-miR-1303	1.50392	2.6701	0.337729	0.126485	-2.98296	0.254001	1
hsa-miR-1304-3p	0.159669	0	0.319337	#DIV/0!	#DIV/0!	0.960576	1
hsa-miR-1304-5p	0.328533	0	0.657066	#DIV/0!	#DIV/0!	0.692404	1
hsa-miR-1306-5p	44.6262	43.7373	45.5151	1.04065	0.0574819	0.798231	1
hsa-miR-1306-3p	12.8756	11.8671	13.8841	1.16996	0.226459	0.782801	1
hsa-miR-1307-5p	245.571	221.621	269.52	1.21613	0.282295	0.344072	1
hsa-miR-1307-3p	2061.11	1457.06	2665.16	1.82913	0.87116	0.00424661	0.244888
hsa-miR-130a-5p	0.146146	0.292292	0	#VALUE!	#VALUE!	1	1
hsa-miR-130a-3p	1293.81	1501.07	1086.54	0.723842	-0.466254	0.0821224	0.767956
hsa-miR-130b-5p	105.139	77.5954	132.683	1.70993	0.773936	0.0107718	0.364137
hsa-miR-130b-3p	24.1704	17.1766	31.1641	1.81433	0.859438	0.0687422	0.716791
hsa-miR-132-3p	492.695	216.611	768.78	3.54913	1.82747	3.84955e-06	0.000998959
hsa-miR-132-5p	173.067	85.2941	260.84	3.05812	1.61265	0.00179495	0.169378
hsa-miR-1323	0.527745	0.287902	0.767587	2.66614	1.41475	0.927623	1
hsa-miR-133a-5p	28.7508	33.7248	23.7768	0.705025	-0.504253	0.330087	1
hsa-miR-133a-3p	663.951	750.649	577.253	0.769006	-0.378933	0.20657	1
hsa-miR-133b	94.288	101.459	87.1174	0.85865	-0.219859	0.544836	1
hsa-miR-134-3p	1.54271	1.77129	1.31413	0.741907	-0.430691	1	1
hsa-miR-134-5p	170.312	171.953	168.672	0.980917	-0.0277963	0.955157	1
hsa-miR-1343-3p	10.0967	6.48743	13.706	2.1127	1.07909	0.126831	0.914397
hsa-miR-135a-5p	406.01	494.294	317.725	0.642785	-0.637592	0.437923	1
hsa-miR-135b-5p	37.5761	26.9538	48.1983	1.78818	0.838492	0.0508439	0.6597
hsa-miR-135b-3p	1.25579	0	2.51158	#DIV/0!	#DIV/0!	0.107579	0.87672
hsa-miR-136-5p	79.5078	108.41	50.6058	0.466802	-1.09912	0.00710457	0.307273
hsa-miR-136-3p	394.182	427.475	360.888	0.844232	-0.244289	0.351346	1
hsa-miR-137	0.146146	0.292292	0	#VALUE!	#VALUE!	1	1
hsa-miR-138-5p	1243.18	1284.34	1202.01	0.935901	-0.0955721	0.673493	1
hsa-miR-138-1-3p	26.037	27.5604	24.5135	0.889449	-0.169017	0.74891	1
hsa-miR-139-3p	86.0752	96.927	75.2233	0.776082	-0.365719	0.236898	1
hsa-miR-139-5p	1519.43	1695.79	1343.07	0.791999	-0.336429	0.193687	1
hsa-miR-140-3p	20721.7	22265.1	19178.3	0.861365	-0.215304	0.443466	1
hsa-miR-140-5p	3128.56	3678.82	2578.29	0.700847	-0.512828	0.0580971	0.68678
hsa-miR-141-5p	51.5097	59.771	43.2484	0.723568	-0.466799	0.214031	1
hsa-miR-141-3p	2775.86	3032.03	2519.69	0.831024	-0.267038	0.305878	1
hsa-miR-142-3p	5312.96	4583.35	6042.58	1.31838	0.398762	0.106196	0.87672
hsa-miR-142-5p	11282.8	9087.07	13478.6	1.48328	0.568786	0.0251564	0.467817
hsa-miR-143-3p	984354	1.03667e+06	932040	0.899073	-0.153489	0.535834	1
hsa-miR-143-5p	2457.23	2914.46	2000	0.686234	-0.543227	0.135824	0.955148
hsa-miR-144-5p	555.621	506.617	604.625	1.19345	0.255144	0.62784	1
hsa-miR-144-3p	2289.88	1940.6	2639.16	1.35997	0.443575	0.433565	1
hsa-miR-145-3p	9945.68	9915.83	9975.53	1.00602	0.00865991	0.946964	1
hsa-miR-145-5p	30888.8	30054.5	31723.1	1.05552	0.077953	0.843586	1
hsa-miR-1468-5p	10.5208	14.0536	6.98801	0.497241	-1.00798	0.158882	1
hsa-miR-146a-3p	4.23715	1.49217	6.98213	4.67919	2.22626	0.0495994	0.6597
hsa-miR-146a-5p	15843.3	12610.7	19075.9	1.51267	0.597095	0.0210028	0.444917
hsa-miR-146b-3p	383.286	251.566	515.007	2.0472	1.03365	0.000168315	0.0218389
hsa-miR-146b-5p	34518	19827.1	49208.8	2.48189	1.31144	7.08317e-06	0.00147047
hsa-miR-147b	14.5015	6.63223	22.3708	3.37304	1.75405	0.00368613	0.239137
hsa-miR-148a-5p	542.065	336.199	747.932	2.22467	1.15359	2.13785e-05	0.00369847
hsa-miR-148a-3p	184728	155930	213526	1.36937	0.453517	0.21058	1
hsa-miR-148b-3p	17329.6	17053.5	17605.8	1.03238	0.045981	0.865577	1
hsa-miR-148b-5p	370.119	395.202	345.036	0.873064	-0.195841	0.539112	1
hsa-miR-149-5p	394.316	407.693	380.938	0.934374	-0.0979282	0.744298	1
hsa-miR-149-3p	0.337729	0	0.675457	#DIV/0!	#DIV/0!	0.689199	1
hsa-miR-150-5p	8366.16	7109.49	9622.83	1.35352	0.436716	0.0755106	0.729647
hsa-miR-150-3p	56.8199	41.9106	71.7291	1.71148	0.775243	0.0414098	0.643738
hsa-miR-151a-5p	928.652	1056.28	801.019	0.758336	-0.39909	0.113315	0.877767
hsa-miR-151b	927.099	1054.53	799.668	0.758317	-0.399128	0.113152	0.877767
hsa-miR-151a-3p	13876.1	14056.7	13695.5	0.974306	-0.0375534	0.851975	1
hsa-miR-152-3p	14886.1	17740.5	12031.6	0.6782	-0.560218	0.0329618	0.568933
hsa-miR-152-5p	36.1099	32.373	39.8467	1.23086	0.299669	0.54704	1
hsa-miR-153-3p	13.1225	16.1742	10.0709	0.622651	-0.683504	0.369642	1
hsa-miR-153-5p	0.337729	0	0.675457	#DIV/0!	#DIV/0!	0.689199	1
hsa-miR-154-5p	47.5082	64.2756	30.7408	0.478265	-1.06412	0.01238	0.364137
hsa-miR-154-3p	5.80307	2.33393	9.27221	3.97278	1.99015	0.0539621	0.683419
hsa-miR-155-3p	3.01218	0.602132	5.42222	9.00504	3.17073	0.0424075	0.643738
hsa-miR-155-5p	4832.2	1618.56	8045.84	4.97099	2.31353	7.57125e-09	2.61965e-06
hsa-miR-15a-5p	606.591	629.97	583.211	0.925776	-0.111266	0.786384	1
hsa-miR-15a-3p	1.11713	1.44829	0.785978	0.542694	-0.881789	0.792167	1
hsa-miR-15b-3p	240.755	193.339	288.171	1.4905	0.575797	0.233113	1
hsa-miR-15b-5p	1855.34	1978.26	1732.43	0.875732	-0.191439	0.531644	1
hsa-miR-16-1-3p	30.2243	26.3122	34.1363	1.29736	0.375575	0.396085	1
hsa-miR-16-5p	14237.7	15499.4	12975.9	0.837183	-0.256386	0.321822	1
hsa-miR-16-2-3p	756.039	661.482	850.596	1.28589	0.362771	0.331558	1
hsa-miR-17-5p	6918.76	7096.86	6740.65	0.949807	-0.0742935	0.794906	1
hsa-miR-17-3p	169.573	182.9	156.245	0.854269	-0.227238	0.609514	1
hsa-miR-181a-3p	1850.23	2139.56	1560.89	0.729538	-0.454945	0.161501	1
hsa-miR-181a-5p	78829.3	91730.7	65927.9	0.718712	-0.476515	0.0735987	0.727318
hsa-miR-181a-2-3p	677.967	757.222	598.712	0.790669	-0.338854	0.379175	1
hsa-miR-181b-3p	47.0632	44.1288	49.9977	1.13299	0.180141	0.693921	1
hsa-miR-181b-5p	6816.27	7146.02	6486.53	0.907713	-0.139692	0.576606	1
hsa-miR-181b-2-3p	8.63486	6.77534	10.4944	1.54891	0.631253	0.447042	1
hsa-miR-181c-5p	337.615	406.377	268.854	0.661587	-0.595998	0.136187	0.955148
hsa-miR-181c-3p	486.853	599.724	373.981	0.623588	-0.681335	0.202995	1
hsa-miR-181d-5p	1054.83	1211.05	898.604	0.742001	-0.430506	0.0867021	0.803543
hsa-miR-181d-3p	0.146146	0.292292	0	#VALUE!	#VALUE!	1	1
hsa-miR-182-3p	6.18562	6.50059	5.87065	0.903094	-0.147052	0.992391	1
hsa-miR-182-5p	5737.42	6267.04	5207.8	0.830983	-0.267109	0.640385	1
hsa-miR-1827	8.43105	4.71614	12.146	2.57541	1.3648	0.195059	1
hsa-miR-183-5p	2784.65	2964.48	2604.82	0.878679	-0.186592	0.783057	1
hsa-miR-183-3p	3.00034	3.59963	2.40106	0.667029	-0.584178	0.789421	1
hsa-miR-184	1.45926	2.91852	0	#VALUE!	#VALUE!	0.0912057	0.816961
hsa-miR-185-3p	103.422	72.2228	134.621	1.86396	0.898374	0.0129798	0.364137
hsa-miR-185-5p	5430.77	5098.24	5763.3	1.13045	0.176893	0.484753	1
hsa-miR-186-5p	9040.98	9354.32	8727.64	0.933007	-0.100041	0.697357	1
hsa-miR-186-3p	0.895142	1.15161	0.638675	0.554594	-0.850497	0.941064	1
hsa-miR-187-3p	127.895	105.597	150.194	1.42233	0.508261	0.142963	0.98275
hsa-miR-188-5p	39.3297	39.0825	39.5768	1.01265	0.0181326	1	1
hsa-miR-188-3p	1.65772	2.0197	1.29574	0.64155	-0.640367	0.89063	1
hsa-miR-18a-5p	109.481	83.2103	135.753	1.63144	0.706145	0.0256894	0.467817
hsa-miR-18a-3p	33.3475	32.639	34.0561	1.04342	0.0613153	0.893938	1
hsa-miR-18b-5p	2.87661	3.54259	2.21063	0.624016	-0.680345	0.670228	1
hsa-miR-18b-3p	0.159669	0	0.319337	#DIV/0!	#DIV/0!	0.960576	1
hsa-miR-190a-5p	31.6683	38.7491	24.5876	0.634533	-0.656233	0.242429	1
hsa-miR-190a-3p	1.26689	2.08552	0.44825	0.214934	-2.21803	0.381824	1
hsa-miR-190b	58.2585	62.2031	54.3139	0.873171	-0.195664	0.633629	1
hsa-miR-191-5p	26445.2	25835.4	27055.1	1.04721	0.0665515	0.750505	1
hsa-miR-191-3p	8.63934	5.56229	11.7164	2.1064	1.07478	0.169723	1
hsa-miR-1911-5p	2.38559	4.32292	0.44825	0.103691	-3.26963	0.333509	1
hsa-miR-192-5p	505.539	499.863	511.214	1.02271	0.0323925	0.947476	1
hsa-miR-193a-5p	393.433	406.3	380.567	0.936666	-0.0943938	0.691474	1
hsa-miR-193a-3p	27.6314	29.386	25.8769	0.880584	-0.183467	0.763792	1
hsa-miR-193b-3p	385.413	342.549	428.277	1.25026	0.322232	0.477568	1
hsa-miR-193b-5p	25.6384	26.5667	24.71	0.930112	-0.104523	0.815118	1
hsa-miR-194-5p	256.355	314.433	198.277	0.630586	-0.665234	0.0215473	0.447321
hsa-miR-194-3p	1.64823	2.63939	0.657066	0.248946	-2.0061	0.399469	1
hsa-miR-195-3p	384.925	388.749	381.101	0.980325	-0.0286681	0.910738	1
hsa-miR-195-5p	8770.17	10717.7	6822.65	0.636578	-0.65159	0.0123983	0.364137
hsa-miR-196a-5p	26.6322	17.8516	35.4128	1.98373	0.988213	0.159904	1
hsa-miR-196a-3p	0.146146	0.292292	0	#VALUE!	#VALUE!	1	1
hsa-miR-196b-3p	0.506593	0	1.01319	#DIV/0!	#DIV/0!	0.498376	1
hsa-miR-196b-5p	22.5028	19.1042	25.9013	1.35579	0.439137	0.475563	1
hsa-miR-197-5p	3.45631	2.95801	3.95462	1.33692	0.418915	0.801873	1
hsa-miR-197-3p	2695.88	2865.16	2526.6	0.881836	-0.181418	0.426006	1
hsa-miR-1972	2.89422	3.87876	1.90969	0.492345	-1.02226	0.479439	1
hsa-miR-199b-3p	54839	59589.5	50088.6	0.840561	-0.250576	0.276946	1
hsa-miR-199a-5p	21740.5	25664.3	17816.7	0.694222	-0.526531	0.043539	0.643738
hsa-miR-199a-3p	54839	59589.5	50088.6	0.840561	-0.250576	0.276946	1
hsa-miR-199b-5p	17440.8	19386.6	15495	0.799264	-0.323255	0.203751	1
hsa-miR-19a-3p	685.726	734.275	637.176	0.867763	-0.204628	0.454799	1
hsa-miR-19b-3p	4094.2	4592.42	3595.97	0.783024	-0.352872	0.204679	1
hsa-miR-19b-1-5p	3.98762	3.52943	4.44582	1.25964	0.333015	0.783027	1
hsa-miR-200a-3p	28233.2	27916.6	28549.7	1.02268	0.0323531	0.879686	1
hsa-miR-200a-5p	1044.56	996.878	1092.25	1.09567	0.131809	0.593888	1
hsa-miR-200b-5p	179.091	180.856	177.326	0.98048	-0.0284406	0.937398	1
hsa-miR-200b-3p	25133.3	27466	22800.5	0.830132	-0.268587	0.332034	1
hsa-miR-200c-3p	24473.8	27733.1	21214.5	0.764953	-0.386557	0.16774	1
hsa-miR-200c-5p	11.031	14.2449	7.81711	0.548764	-0.865742	0.236354	1
hsa-miR-202-3p	0.337729	0	0.675457	#DIV/0!	#DIV/0!	0.689199	1
hsa-miR-202-5p	1.78628	2.33833	1.23423	0.527824	-0.921871	0.718729	1
hsa-miR-203a-3p	20555.8	22122.5	18989.1	0.858359	-0.220346	0.505074	1
hsa-miR-203a-5p	6.29806	5.33143	7.26468	1.36261	0.446378	0.5787	1
hsa-miR-203b-5p	0.15492	0.309841	0	#VALUE!	#VALUE!	1	1
hsa-miR-203b-3p	125.14	117.727	132.553	1.12593	0.171123	0.681604	1
hsa-miR-204-3p	12.7008	11.7881	13.6136	1.15485	0.207711	0.918717	1
hsa-miR-204-5p	1544.99	1661.85	1428.13	0.859361	-0.218664	0.503363	1
hsa-miR-205-5p	1221.2	1371.41	1071	0.780943	-0.356711	0.319939	1
hsa-miR-205-3p	0.506593	0	1.01319	#DIV/0!	#DIV/0!	0.498376	1
hsa-miR-206	14.0063	13.4163	14.5963	1.08795	0.121615	0.897032	1
hsa-miR-20a-3p	19.1674	21.7918	16.543	0.759135	-0.397571	0.438736	1
hsa-miR-20a-5p	16408.3	17151.4	15665.1	0.913345	-0.130768	0.646128	1
hsa-miR-20b-3p	0.474258	0.309841	0.638675	2.0613	1.04355	0.926574	1
hsa-miR-20b-5p	148.045	106.484	189.606	1.78061	0.832374	0.00451793	0.246821
hsa-miR-21-5p	687766	341447	1.03409e+06	3.02854	1.59862	7.56156e-10	3.92445e-07
hsa-miR-21-3p	892.972	251.753	1534.19	6.09404	2.6074	4.17524e-11	4.3339e-08
hsa-miR-210-5p	10.3001	10.0256	10.5745	1.05474	0.0768899	0.930883	1
hsa-miR-210-3p	677.791	635.762	719.82	1.13222	0.17915	0.518495	1
hsa-miR-211-5p	3.88091	4.38436	3.37746	0.770342	-0.376429	0.871636	1
hsa-miR-2114-3p	0.143951	0.287902	0	#VALUE!	#VALUE!	1	1
hsa-miR-2114-5p	0.919275	1.19988	0.638675	0.532284	-0.909731	0.938652	1
hsa-miR-2116-3p	1.08692	0	2.17385	#DIV/0!	#DIV/0!	0.154837	1
hsa-miR-212-3p	10.3892	3.22836	17.5501	5.43622	2.4426	0.00113938	0.118268
hsa-miR-212-5p	16.3205	5.00843	27.6326	5.51722	2.46394	0.00501543	0.247905
hsa-miR-214-3p	1435.07	1650.35	1219.8	0.739113	-0.436132	0.178882	1
hsa-miR-214-5p	671.803	750.45	593.155	0.790398	-0.339348	0.174214	1
hsa-miR-215-5p	18.8165	18.8426	18.7904	0.997228	-0.00400452	0.969352	1
hsa-miR-215-3p	0.224125	0	0.44825	#DIV/0!	#DIV/0!	0.960607	1
hsa-miR-216a-5p	0.780072	0.602132	0.958012	1.59103	0.669963	0.90283	1
hsa-miR-216b-5p	0.754858	1.50972	0	#VALUE!	#VALUE!	0.355691	1
hsa-miR-217	2.02658	0.602132	3.45102	5.73134	2.51887	0.167232	1
hsa-miR-218-1-3p	0.464761	0.929522	0	#VALUE!	#VALUE!	0.6152	1
hsa-miR-218-5p	10079.9	10095.9	10063.9	0.996828	-0.004583	0.921487	1
hsa-miR-218-2-3p	0.655978	0.863707	0.44825	0.518984	-0.946238	0.88106	1
hsa-miR-219a-5p	7.21779	8.60805	5.82752	0.676986	-0.562802	0.530588	1
hsa-miR-219a-1-3p	6.60824	6.11178	7.1047	1.16246	0.217182	0.860535	1
hsa-miR-219a-2-3p	5.66433	9.02591	2.30276	0.255128	-1.97071	0.0713588	0.71913
hsa-miR-219b-3p	0.90679	0.597743	1.21584	2.03405	1.02435	0.905467	1
hsa-miR-219b-5p	4.06393	3.57769	4.55018	1.27182	0.346895	0.880036	1
hsa-miR-22-5p	441.64	428.335	454.945	1.06212	0.0869533	0.77651	1
hsa-miR-22-3p	42129.3	40348.3	43910.3	1.08828	0.122053	0.647284	1
hsa-miR-221-5p	1050.66	962.885	1138.43	1.18231	0.241608	0.416114	1
hsa-miR-221-3p	8634.18	8556	8712.35	1.01827	0.0261256	0.946288	1
hsa-miR-222-5p	4.85898	1.51411	8.20385	5.41828	2.43784	0.0319844	0.562708
hsa-miR-222-3p	4432.1	4323.25	4540.94	1.05035	0.0708757	0.834205	1
hsa-miR-223-5p	371.029	212.906	529.153	2.48538	1.31346	0.0229768	0.458652
hsa-miR-223-3p	5124.29	3536.97	6711.62	1.89756	0.924147	0.0254765	0.467817
hsa-miR-224-3p	50.2561	61.5248	38.9874	0.633687	-0.658158	0.0956205	0.841136
hsa-miR-224-5p	2869.27	2964.67	2773.86	0.935639	-0.0959754	0.642023	1
hsa-miR-2355-3p	25.3558	24.2267	26.4849	1.09321	0.128574	0.804653	1
hsa-miR-23a-3p	28921.7	31196	26647.4	0.854195	-0.227362	0.455348	1
hsa-miR-23a-5p	4.79668	2.94924	6.64412	2.25283	1.17174	0.348585	1
hsa-miR-23b-3p	25677.3	31134.2	20220.5	0.649465	-0.622677	0.0185064	0.438202
hsa-miR-23b-5p	76.4143	84.023	68.8056	0.81889	-0.288259	0.359101	1
hsa-miR-23c	56.6932	64.4511	48.9353	0.759263	-0.397329	0.307498	1
hsa-miR-24-3p	74027.6	82709.8	65345.3	0.790055	-0.339975	0.207006	1
hsa-miR-24-1-5p	330.308	391.875	268.742	0.685785	-0.544173	0.0590122	0.68678
hsa-miR-24-2-5p	1681.34	1733.86	1628.82	0.939418	-0.0901601	0.784223	1
hsa-miR-25-3p	15129.8	14191.3	16068.4	1.13227	0.17922	0.526917	1
hsa-miR-25-5p	29.0949	22.9364	35.2533	1.53701	0.620124	0.175565	1
hsa-miR-26a-1-3p	10.4917	13.2891	7.69437	0.578999	-0.788367	0.352226	1
hsa-miR-26a-5p	670537	689553	651521	0.944845	-0.0818498	0.634561	1
hsa-miR-26a-2-3p	45.1082	31.3162	58.9002	1.88082	0.911361	0.18043	1
hsa-miR-26b-5p	70950.6	72381.5	69519.7	0.960462	-0.0582001	0.710024	1
hsa-miR-26b-3p	111.954	115.766	108.143	0.934151	-0.0982719	0.783758	1
hsa-miR-27a-5p	699.776	584.118	815.434	1.39601	0.481308	0.0598561	0.68678
hsa-miR-27a-3p	74374.7	79594.8	69154.7	0.868834	-0.202847	0.560394	1
hsa-miR-27b-5p	335.091	395.712	274.47	0.693611	-0.527802	0.0685428	0.716791
hsa-miR-27b-3p	276789	336394	217184	0.645623	-0.631236	0.0146766	0.390623
hsa-miR-28-5p	2750.97	3030.98	2470.96	0.815235	-0.294713	0.278385	1
hsa-miR-28-3p	5962.29	6195.84	5728.74	0.92461	-0.113083	0.611844	1
hsa-miR-296-5p	90.8957	100.741	81.0508	0.804549	-0.313748	0.346458	1
hsa-miR-296-3p	70.9409	67.2791	74.6027	1.10885	0.14907	0.721056	1
hsa-miR-297	0.15492	0.309841	0	#VALUE!	#VALUE!	1	1
hsa-miR-299-5p	98.0506	110.057	86.0441	0.781812	-0.355106	0.364502	1
hsa-miR-299-3p	543.868	564.181	523.555	0.927991	-0.107817	0.672386	1
hsa-miR-29a-5p	13.3925	13.957	12.828	0.919109	-0.121692	0.969088	1
hsa-miR-29a-3p	40012	41138.6	38885.4	0.945228	-0.0812664	0.717274	1
hsa-miR-29b-1-5p	11.3557	8.61243	14.0989	1.63704	0.711088	0.282049	1
hsa-miR-29b-3p	2553.31	2501.96	2604.66	1.04105	0.0580382	0.89871	1
hsa-miR-29b-2-5p	85.6066	106.287	64.9261	0.610856	-0.711096	0.0471716	0.655024
hsa-miR-29c-5p	441.184	410.377	471.992	1.15014	0.201811	0.563001	1
hsa-miR-29c-3p	1211.26	1167.16	1255.35	1.07557	0.105096	0.808388	1
hsa-miR-301a-5p	51.4693	51.2217	51.7169	1.00967	0.0138796	0.941617	1
hsa-miR-301a-3p	21.8598	25.2483	18.4713	0.731585	-0.450902	0.456101	1
hsa-miR-301b-3p	2.80635	3.19325	2.41945	0.757675	-0.400349	0.87876	1
hsa-miR-301b-5p	0.60724	0.575804	0.638675	1.10919	0.149503	1	1
hsa-miR-302a-5p	8.09521	4.947	11.2434	2.27277	1.18445	0.15893	1
hsa-miR-302a-3p	2.03452	2.11624	1.95281	0.922773	-0.115953	1	1
hsa-miR-302b-3p	7.04268	6.45234	7.63303	1.18299	0.242434	0.782054	1
hsa-miR-302c-3p	0.658173	0.868096	0.44825	0.51636	-0.953551	0.880723	1
hsa-miR-302d-3p	2.09495	0.597743	3.59216	6.00955	2.58726	0.20249	1
hsa-miR-3064-5p	3.48271	4.77317	2.19224	0.459284	-1.12254	0.403897	1
hsa-miR-3064-3p	1.92897	2.77102	1.08692	0.392247	-1.35016	0.622131	1
hsa-miR-3065-5p	171.188	191.787	150.59	0.785196	-0.348875	0.443457	1
hsa-miR-3065-3p	50.4219	57.3669	43.4768	0.757873	-0.399971	0.390767	1
hsa-miR-3074-5p	22.9041	19.3543	26.4538	1.36682	0.450824	0.409516	1
hsa-miR-3074-3p	0.858051	0.309841	1.40626	4.53866	2.18227	0.544898	1
hsa-miR-30a-3p	14017.2	16984.8	11049.6	0.650559	-0.620248	0.0125706	0.364137
hsa-miR-30a-5p	308131	371134	245128	0.660484	-0.598404	0.0174065	0.43019
hsa-miR-30b-5p	16845.1	18149.2	15541.1	0.856298	-0.223815	0.315549	1
hsa-miR-30b-3p	69.1262	63.1651	75.0873	1.18875	0.249441	0.637473	1
hsa-miR-30c-1-3p	84.5987	84.0504	85.147	1.01305	0.0187012	0.960771	1
hsa-miR-30c-5p	70618.3	85183.8	56052.8	0.658022	-0.603792	0.0199443	0.439751
hsa-miR-30c-2-3p	2352	2591.95	2112.05	0.814849	-0.295395	0.212181	1
hsa-miR-30d-5p	189235	211632	166838	0.788342	-0.343106	0.176688	1
hsa-miR-30d-3p	514.472	527.225	501.719	0.951622	-0.0715395	0.659317	1
hsa-miR-30e-5p	22725.9	22974.2	22477.6	0.978386	-0.0315239	0.860029	1
hsa-miR-30e-3p	4290.61	4312.75	4268.47	0.989732	-0.01489	0.904305	1
hsa-miR-31-5p	144.128	164.885	123.372	0.748234	-0.418439	0.197238	1
hsa-miR-31-3p	3.90719	4.4063	3.40808	0.773455	-0.370611	0.761908	1
hsa-miR-3120-5p	0.146146	0.292292	0	#VALUE!	#VALUE!	1	1
hsa-miR-3120-3p	3.7326	6.00377	1.46144	0.24342	-2.03848	0.119122	0.891179
hsa-miR-3122	3.51346	3.31172	3.71519	1.12183	0.165853	0.887612	1
hsa-miR-3134	0.159669	0	0.319337	#DIV/0!	#DIV/0!	0.960576	1
hsa-miR-3140-3p	0.939019	1.23936	0.638675	0.515325	-0.956446	0.93947	1
hsa-miR-3145-3p	5.78958	7.10273	4.47644	0.630242	-0.666022	0.483603	1
hsa-miR-3154	1.29613	1.50533	1.08692	0.722052	-0.469825	0.971242	1
hsa-miR-3155b	11.2377	5.7729	16.7025	2.89326	1.53269	0.0539888	0.683419
hsa-miR-3155a	12.7191	6.35309	19.0851	3.00407	1.58692	0.0194194	0.438202
hsa-miR-3158-3p	20.2829	19.442	21.1239	1.0865	0.119694	0.816276	1
hsa-miR-3160-3p	3.04782	2.62623	3.46942	1.32107	0.401702	0.813474	1
hsa-miR-3162-3p	0.159669	0	0.319337	#DIV/0!	#DIV/0!	0.960576	1
hsa-miR-3164	0.159669	0	0.319337	#DIV/0!	#DIV/0!	0.960576	1
hsa-miR-3165	0.323785	0.309841	0.337729	1.09001	0.124337	1	1
hsa-miR-3167	0.808708	1.16917	0.44825	0.383393	-1.38311	0.720435	1
hsa-miR-3173-5p	4.71483	3.27663	6.15303	1.87786	0.909086	0.361724	1
hsa-miR-3174	7.06614	6.0635	8.06877	1.33071	0.412198	0.849526	1
hsa-miR-3184-5p	0.922929	0.292292	1.55357	5.31512	2.4101	0.536612	1
hsa-miR-3187-3p	1.16429	0.584583	1.74399	2.98331	1.57691	0.578231	1
hsa-miR-3187-5p	0.168864	0	0.337729	#DIV/0!	#DIV/0!	0.960581	1
hsa-miR-3190-3p	4.79641	3.23714	6.35568	1.96336	0.973328	0.3607	1
hsa-miR-3191-3p	0.15492	0.309841	0	#VALUE!	#VALUE!	1	1
hsa-miR-3193	0.143951	0.287902	0	#VALUE!	#VALUE!	1	1
hsa-miR-3195	4.6008	2.10307	7.09854	3.37532	1.75502	0.125503	0.914397
hsa-miR-3199	1.59882	3.19765	0	#VALUE!	#VALUE!	0.0704361	0.716791
hsa-miR-32-5p	3163.48	3615.93	2711.03	0.749746	-0.415526	0.108478	0.87672
hsa-miR-32-3p	86.1789	80.9054	91.4524	1.13036	0.176786	0.655961	1
hsa-miR-3200-3p	6.33524	7.19925	5.47123	0.759972	-0.395981	0.709658	1
hsa-miR-3200-5p	0.146146	0.292292	0	#VALUE!	#VALUE!	1	1
hsa-miR-3202	1.35223	1.47023	1.23423	0.839481	-0.252431	0.967656	1
hsa-miR-320a	7144.93	7385.34	6904.51	0.934894	-0.0971247	0.770876	1
hsa-miR-320b	434.186	384.094	484.279	1.26084	0.33438	0.215893	1
hsa-miR-320c	107.6	95.8929	119.308	1.24418	0.315192	0.303929	1
hsa-miR-320d	31.6947	30.1559	33.2336	1.10206	0.140203	0.672036	1
hsa-miR-320e	2.27918	3.28101	1.27735	0.389316	-1.36099	0.516135	1
hsa-miR-323a-3p	9.78781	7.38625	12.1894	1.65028	0.72271	0.300129	1
hsa-miR-323b-3p	16.3281	13.9395	18.7166	1.34271	0.425144	0.51107	1
hsa-miR-324-5p	148.697	153.567	143.828	0.93658	-0.0945262	0.779473	1
hsa-miR-324-3p	85.228	84.6761	85.78	1.01304	0.0186854	0.913606	1
hsa-miR-326	221.475	198.152	244.798	1.2354	0.304981	0.320098	1
hsa-miR-328-3p	613.71	736.587	490.832	0.66636	-0.585627	0.0450614	0.643738
hsa-miR-329-3p	12.6416	14.5065	10.7768	0.742892	-0.428776	0.53819	1
hsa-miR-329-5p	0.438437	0.876875	0	#VALUE!	#VALUE!	0.626679	1
hsa-miR-330-5p	93.1943	91.5578	94.8308	1.03575	0.0506725	0.858758	1
hsa-miR-330-3p	203.46	191.369	215.551	1.12636	0.17167	0.535092	1
hsa-miR-331-5p	219.702	219.114	220.29	1.00536	0.00771796	1	1
hsa-miR-331-3p	653.083	632.448	673.717	1.06525	0.0911969	0.719118	1
hsa-miR-335-5p	688.597	732.939	644.255	0.879002	-0.186061	0.490706	1
hsa-miR-335-3p	815.163	688.515	941.81	1.36789	0.451948	0.126853	0.914397
hsa-miR-337-5p	7.01923	5.92039	8.11806	1.3712	0.455442	0.603415	1
hsa-miR-337-3p	23.0849	29.4852	16.6845	0.565862	-0.821479	0.121645	0.901911
hsa-miR-338-5p	517.25	532.364	502.136	0.943219	-0.0843361	0.729436	1
hsa-miR-338-3p	262.005	272.849	251.16	0.920506	-0.119501	0.636032	1
hsa-miR-339-5p	2565.32	2834.92	2295.72	0.809802	-0.304359	0.358083	1
hsa-miR-339-3p	1910.49	1982.13	1838.85	0.927716	-0.108245	0.690193	1
hsa-miR-33a-5p	72.6754	73.24	72.1108	0.984581	-0.0224181	0.999834	1
hsa-miR-33a-3p	4.00452	3.83927	4.16978	1.08609	0.119138	0.896799	1
hsa-miR-33b-5p	2.62416	1.16478	4.08353	3.50585	1.80976	0.268162	1
hsa-miR-33b-3p	8.59004	3.92263	13.2575	3.37974	1.75691	0.0359316	0.592016
hsa-miR-340-5p	10230.3	8865.8	11594.9	1.30782	0.387166	0.142381	0.98275
hsa-miR-340-3p	623.634	615.914	631.354	1.02507	0.0357196	0.882284	1
hsa-miR-342-5p	118.866	125.838	111.895	0.889197	-0.169426	0.546609	1
hsa-miR-342-3p	3708.7	3938.39	3479.01	0.883358	-0.17893	0.459576	1
hsa-miR-345-3p	0.159669	0	0.319337	#DIV/0!	#DIV/0!	0.960576	1
hsa-miR-346	3.06046	2.33832	3.78259	1.61765	0.693899	0.716515	1
hsa-miR-34a-5p	769.025	715.664	822.385	1.14912	0.200531	0.45809	1
hsa-miR-34a-3p	5.0273	5.61494	4.43965	0.790686	-0.338824	0.767042	1
hsa-miR-34b-3p	424.463	511.174	337.753	0.660738	-0.597849	0.037241	0.604002
hsa-miR-34b-5p	88.3829	82.4074	94.3585	1.14502	0.195379	0.558083	1
hsa-miR-34c-5p	19521	17872.4	21169.6	1.18448	0.244256	0.358651	1
hsa-miR-34c-3p	557.103	658.54	455.666	0.691934	-0.531294	0.176764	1
hsa-miR-3591-5p	1.18969	2.04164	0.337729	0.16542	-2.59579	0.395738	1
hsa-miR-3605-3p	0.15492	0.309841	0	#VALUE!	#VALUE!	1	1
hsa-miR-3605-5p	0.488202	0	0.976403	#DIV/0!	#DIV/0!	0.490074	1
hsa-miR-3607-5p	1.2218	0.890035	1.55357	1.74551	0.80365	0.886627	1
hsa-miR-3607-3p	69.3717	65.6625	73.081	1.11298	0.154427	0.758008	1
hsa-miR-3609	37.0782	39.603	34.5533	0.872493	-0.196784	0.647229	1
hsa-miR-361-5p	2103.35	2177.26	2029.43	0.932106	-0.101434	0.691051	1
hsa-miR-361-3p	8654.23	8744.33	8564.12	0.979391	-0.0300434	0.912624	1
hsa-miR-3610	0.159669	0	0.319337	#DIV/0!	#DIV/0!	0.960576	1
hsa-miR-3613-5p	983.327	1121.1	845.554	0.754219	-0.406945	0.126045	0.914397
hsa-miR-3613-3p	36.5771	38.8034	34.3507	0.885249	-0.175845	0.688454	1
hsa-miR-3614-3p	0.753447	1.16917	0.337729	0.288863	-1.79154	0.734425	1
hsa-miR-3614-5p	4.82865	2.95801	6.69929	2.2648	1.17938	0.348147	1
hsa-miR-3616-5p	0.224125	0	0.44825	#DIV/0!	#DIV/0!	0.960607	1
hsa-miR-3617-5p	0.146146	0.292292	0	#VALUE!	#VALUE!	1	1
hsa-miR-362-3p	24.8759	24.9253	24.8265	0.996036	-0.00573017	0.993314	1
hsa-miR-362-5p	614.57	513.632	715.508	1.39304	0.478234	0.0762864	0.729647
hsa-miR-3620-5p	3.81725	4.50282	3.13169	0.695495	-0.523889	0.766552	1
hsa-miR-363-3p	654.118	456.178	852.058	1.86782	0.901356	0.000498899	0.0575397
hsa-miR-363-5p	1.44196	0.863707	2.02021	2.339	1.22589	0.72636	1
hsa-miR-3648	0.146146	0.292292	0	#VALUE!	#VALUE!	1	1
hsa-miR-3651	0.301066	0.602132	0	#VALUE!	#VALUE!	0.812058	1
hsa-miR-3653-5p	9.22524	9.48493	8.96555	0.945242	-0.0812446	1	1
hsa-miR-3653-3p	44.0271	46.5856	41.4687	0.890162	-0.167861	0.801982	1
hsa-miR-3656	16.3815	16.3858	16.3772	0.999473	-0.000760616	0.957864	1
hsa-miR-365b-3p	625.19	715.908	534.472	0.746566	-0.421659	0.11149	0.87672
hsa-miR-365a-5p	17.6376	22.1526	13.1227	0.592374	-0.755419	0.369424	1
hsa-miR-365a-3p	625.19	715.908	534.472	0.746566	-0.421659	0.11149	0.87672
hsa-miR-365b-5p	5.04279	3.02382	7.06175	2.33537	1.22365	0.256571	1
hsa-miR-3661	0.287902	0.575804	0	#VALUE!	#VALUE!	0.817932	1
hsa-miR-367-3p	0.168864	0	0.337729	#DIV/0!	#DIV/0!	0.960581	1
hsa-miR-3674	0.159669	0	0.319337	#DIV/0!	#DIV/0!	0.960576	1
hsa-miR-3685	0.647569	0.619682	0.675457	1.09001	0.124337	1	1
hsa-miR-3686	0.15492	0.309841	0	#VALUE!	#VALUE!	1	1
hsa-miR-3688-3p	0.30362	0.287902	0.319337	1.10919	0.149503	1	1
hsa-miR-3688-5p	0.301066	0.602132	0	#VALUE!	#VALUE!	0.812058	1
hsa-miR-369-5p	81.5493	99.2836	63.8151	0.642755	-0.637658	0.0884923	0.805745
hsa-miR-369-3p	112.777	116.52	109.034	0.93575	-0.0958046	0.693607	1
hsa-miR-3690	0.319337	0	0.638675	#DIV/0!	#DIV/0!	0.695702	1
hsa-miR-3691-5p	0.975994	0.287902	1.66409	5.78004	2.53108	0.53033	1
hsa-miR-370-3p	399.713	321.395	478.032	1.48737	0.572759	0.0356012	0.592016
hsa-miR-370-5p	4.04826	3.80417	4.29235	1.12833	0.174186	0.958021	1
hsa-miR-371a-3p	0.143951	0.287902	0	#VALUE!	#VALUE!	1	1
hsa-miR-371a-5p	1.80016	1.72741	1.8729	1.08422	0.116663	1	1
hsa-miR-371b-5p	0.146146	0.292292	0	#VALUE!	#VALUE!	1	1
hsa-miR-372-3p	78.9357	41.5227	116.349	2.80205	1.48648	0.00611888	0.276148
hsa-miR-373-3p	1.62319	0.863707	2.38267	2.75865	1.46396	0.4856	1
hsa-miR-374a-3p	664.032	688.985	639.079	0.927566	-0.108477	0.610241	1
hsa-miR-374a-5p	2289.96	2826	1753.92	0.620637	-0.688179	0.00826192	0.329841
hsa-miR-374b-5p	4047.81	4939.79	3155.83	0.638859	-0.646431	0.0152596	0.3917
hsa-miR-374b-3p	66.6062	70.4119	62.8005	0.891901	-0.165045	0.646588	1
hsa-miR-374c-3p	0.598106	0.876875	0.319337	0.364177	-1.45729	0.890409	1
hsa-miR-374c-5p	9.00548	12.5702	5.44079	0.432833	-1.20812	0.157433	1
hsa-miR-375	7342.65	7746.6	6938.7	0.89571	-0.158897	0.572536	1
hsa-miR-376a-5p	6.64775	10.6672	2.62826	0.246386	-2.02101	0.0440836	0.643738
hsa-miR-376a-3p	13.7349	10.7857	16.684	1.54686	0.629346	0.383129	1
hsa-miR-376a-2-5p	2.4001	2.92729	1.8729	0.639808	-0.644289	0.716972	1
hsa-miR-376b-5p	3.71497	2.65255	4.77738	1.80105	0.848838	0.539301	1
hsa-miR-376b-3p	1.63751	2.05919	1.21584	0.590444	-0.760129	0.721856	1
hsa-miR-376c-5p	3.93909	2.65255	5.22563	1.97004	0.978223	0.465211	1
hsa-miR-376c-3p	57.6466	67.7699	47.5232	0.701244	-0.512011	0.230239	1
hsa-miR-377-3p	24.4757	21.754	27.1973	1.25022	0.322182	0.502683	1
hsa-miR-377-5p	5.07005	4.47211	5.668	1.26741	0.341882	0.684048	1
hsa-miR-378a-3p	16678.5	12385.5	20971.5	1.69323	0.759778	0.00317399	0.21964
hsa-miR-378a-5p	176.708	129.257	224.158	1.73421	0.794278	0.0093241	0.345658
hsa-miR-378b	6.42107	6.20391	6.63823	1.07001	0.0976208	0.933449	1
hsa-miR-378c	1528.73	1117.4	1940.06	1.73622	0.795947	0.00220684	0.176207
hsa-miR-378d	452.68	350.168	555.192	1.5855	0.664939	0.109987	0.87672
hsa-miR-378e	27.4386	19.5676	35.3095	1.80449	0.851588	0.159628	1
hsa-miR-378f	103.992	70.2003	137.783	1.96271	0.972848	0.00774882	0.321731
hsa-miR-378g	85.5187	73.0196	98.0177	1.34235	0.424759	0.200567	1
hsa-miR-378h	6.42994	2.3471	10.5128	4.47904	2.16319	0.0238484	0.467069
hsa-miR-378i	1883.03	989.972	2776.08	2.8042	1.48759	0.00558146	0.263343
hsa-miR-378j	1.47867	0.292292	2.66505	9.11777	3.18868	0.210848	1
hsa-miR-379-5p	670.86	751.268	590.453	0.785942	-0.347505	0.196005	1
hsa-miR-379-3p	19.8615	21.0554	18.6676	0.886596	-0.173651	0.784786	1
hsa-miR-380-3p	3.04187	3.28979	2.79396	0.849283	-0.235683	0.989775	1
hsa-miR-380-5p	0.143951	0.287902	0	#VALUE!	#VALUE!	1	1
hsa-miR-381-5p	0.607918	0	1.21584	#DIV/0!	#DIV/0!	0.45589	1
hsa-miR-381-3p	2478.34	2594.09	2362.6	0.910764	-0.134851	0.567689	1
hsa-miR-382-3p	80.1587	79.235	81.0823	1.02331	0.0332488	0.866013	1
hsa-miR-382-5p	105.274	122.043	88.5062	0.725207	-0.463536	0.178147	1
hsa-miR-383-5p	55.1145	75.4534	34.7756	0.460889	-1.11751	0.22094	1
hsa-miR-383-3p	0.309841	0.619682	0	#VALUE!	#VALUE!	0.80828	1
hsa-miR-3909	0.764355	0.890035	0.638675	0.717584	-0.47878	1	1
hsa-miR-3912-3p	0.224125	0	0.44825	#DIV/0!	#DIV/0!	0.960607	1
hsa-miR-3913-3p	0.638675	0	1.27735	#DIV/0!	#DIV/0!	0.432161	1
hsa-miR-3916	0.620404	0.602132	0.638675	1.06069	0.0850007	1	1
hsa-miR-3927-3p	0.591522	0.863707	0.319337	0.369729	-1.43546	0.891535	1
hsa-miR-3934-5p	5.29658	8.57295	2.02021	0.235649	-2.08529	0.0382882	0.611432
hsa-miR-3940-3p	1.12062	0	2.24125	#DIV/0!	#DIV/0!	0.419192	1
hsa-miR-3960	9.22686	9.11366	9.34006	1.02484	0.0354015	0.956792	1
hsa-miR-409-5p	99.7635	106.034	93.4927	0.881722	-0.181604	0.685508	1
hsa-miR-409-3p	217.297	202.955	231.638	1.14133	0.19071	0.570948	1
hsa-miR-410-3p	57.1346	61.5265	52.7428	0.857237	-0.222234	0.581418	1
hsa-miR-410-5p	0.168864	0	0.337729	#DIV/0!	#DIV/0!	0.960581	1
hsa-miR-411-5p	2888.01	3558.59	2217.42	0.623117	-0.682425	0.014007	0.382613
hsa-miR-411-3p	71.8942	59.3724	84.416	1.42181	0.507724	0.137758	0.959686
hsa-miR-412-5p	7.88149	8.83014	6.93284	0.785134	-0.34899	0.684225	1
hsa-miR-421	138.697	151.252	126.143	0.833994	-0.261892	0.460832	1
hsa-miR-422a	61.2185	56.1977	66.2393	1.17868	0.237175	0.510264	1
hsa-miR-423-3p	11976.9	10875.6	13078.1	1.20251	0.266053	0.304593	1
hsa-miR-423-5p	3709.85	3346.84	4072.85	1.21692	0.283236	0.306549	1
hsa-miR-424-3p	389.589	442.279	336.899	0.761735	-0.392639	0.18161	1
hsa-miR-424-5p	1235.69	1567.53	903.849	0.576609	-0.794335	0.0485878	0.6597
hsa-miR-425-5p	1384.46	1001.93	1766.99	1.76358	0.818508	0.00197363	0.170719
hsa-miR-425-3p	622.304	578.627	665.98	1.15097	0.202845	0.467031	1
hsa-miR-4286	125.54	108.955	142.126	1.30445	0.383436	0.222763	1
hsa-miR-429	11134.4	11956.3	10312.5	0.862514	-0.21338	0.438302	1
hsa-miR-4301	0.782626	0.287902	1.27735	4.43675	2.1495	0.585843	1
hsa-miR-431-5p	4.70746	3.59963	5.8153	1.61553	0.692006	0.48104	1
hsa-miR-431-3p	5.50368	4.16665	6.84071	1.64178	0.715258	0.485791	1
hsa-miR-432-3p	0.445017	0.890035	0	#VALUE!	#VALUE!	0.623736	1
hsa-miR-432-5p	40.0123	41.4428	38.5818	0.930964	-0.103202	0.710401	1
hsa-miR-4324	2.41394	2.37781	2.45007	1.03039	0.0431855	1	1
hsa-miR-433-5p	0.464761	0.929522	0	#VALUE!	#VALUE!	0.6152	1
hsa-miR-433-3p	34.8548	40.0867	29.6229	0.738973	-0.436407	0.36482	1
hsa-miR-4421	0.319337	0	0.638675	#DIV/0!	#DIV/0!	0.695702	1
hsa-miR-4426	1.49508	2.35148	0.638675	0.271605	-1.88042	0.479426	1
hsa-miR-4429	5.00675	4.08768	5.92582	1.44968	0.535731	0.615916	1
hsa-miR-4430	0.292292	0.584583	0	#VALUE!	#VALUE!	0.815945	1
hsa-miR-4433b-5p	1.34497	2.03287	0.657066	0.32322	-1.62941	0.572126	1
hsa-miR-4443	2.08756	0.287902	3.88722	13.5019	3.75509	0.131326	0.940115
hsa-miR-4445-3p	0.224125	0	0.44825	#DIV/0!	#DIV/0!	0.960607	1
hsa-miR-4446-3p	20.7636	16.2032	25.3239	1.56289	0.644218	0.248963	1
hsa-miR-4446-5p	0.146146	0.292292	0	#VALUE!	#VALUE!	1	1
hsa-miR-4448	7.66431	8.52469	6.80393	0.798144	-0.325279	0.736605	1
hsa-miR-4449	0.461156	0.584583	0.337729	0.577726	-0.791544	1	1
hsa-miR-4454	215.217	224.01	206.425	0.921498	-0.117946	0.657231	1
hsa-miR-4471	0.146146	0.292292	0	#VALUE!	#VALUE!	1	1
hsa-miR-4474-3p	0.224125	0	0.44825	#DIV/0!	#DIV/0!	0.960607	1
hsa-miR-448	1.01424	2.02848	0	#VALUE!	#VALUE!	0.210306	1
hsa-miR-4484	0.224125	0	0.44825	#DIV/0!	#DIV/0!	0.960607	1
hsa-miR-4485-3p	6.56504	5.39286	7.73721	1.43471	0.520762	0.609012	1
hsa-miR-4488	1.90702	1.17355	2.64049	2.25001	1.16993	0.603946	1
hsa-miR-4491	0.552658	0	1.10532	#DIV/0!	#DIV/0!	0.470492	1
hsa-miR-4492	41.1922	38.2084	44.176	1.15619	0.209373	0.632634	1
hsa-miR-4497	3.59089	1.15161	6.03018	5.23631	2.38855	0.0990017	0.856365
hsa-miR-449a	467.745	609.968	325.521	0.533668	-0.905985	0.147749	1
hsa-miR-449b-5p	77.4663	101.237	53.6958	0.530398	-0.914853	0.21472	1
hsa-miR-449b-3p	3.58231	4.78196	2.38267	0.498261	-1.00503	0.526076	1
hsa-miR-4500	0.15492	0.309841	0	#VALUE!	#VALUE!	1	1
hsa-miR-4503	0.146146	0.292292	0	#VALUE!	#VALUE!	1	1
hsa-miR-4504	0.886008	1.45268	0.319337	0.219827	-2.18556	0.602197	1
hsa-miR-4507	2.24335	2.47873	2.00798	0.810086	-0.303854	1	1
hsa-miR-4508	154.695	147.111	162.279	1.1031	0.141567	0.700831	1
hsa-miR-450a-1-3p	6.74034	6.47427	7.00641	1.08219	0.113958	0.999995	1
hsa-miR-450a-5p	403.34	442.177	364.503	0.824337	-0.278693	0.48148	1
hsa-miR-450a-2-3p	4.28169	5.59739	2.96599	0.529888	-0.91624	0.51573	1
hsa-miR-450b-5p	485.647	549.771	421.522	0.766722	-0.383224	0.228807	1
hsa-miR-450b-3p	2.51286	2.9624	2.06333	0.696507	-0.521791	0.848497	1
hsa-miR-4510	8.26059	9.26283	7.25834	0.783599	-0.351813	0.77192	1
hsa-miR-4512	0.978189	0.292292	1.66409	5.69324	2.50925	0.530079	1
hsa-miR-4513	0.224125	0	0.44825	#DIV/0!	#DIV/0!	0.960607	1
hsa-miR-4517	0.392989	0	0.785978	#DIV/0!	#DIV/0!	0.671697	1
hsa-miR-4518	0.159669	0	0.319337	#DIV/0!	#DIV/0!	0.960576	1
hsa-miR-4519	0.159669	0	0.319337	#DIV/0!	#DIV/0!	0.960576	1
hsa-miR-451a	42323.5	35236	49411	1.40229	0.487783	0.427119	1
hsa-miR-451b	1.75785	1.15161	2.3641	2.05287	1.03764	0.73351	1
hsa-miR-452-5p	5675.58	6616.89	4734.26	0.715481	-0.483014	0.0742734	0.727318
hsa-miR-4524a-3p	7.0312	6.44794	7.61446	1.18091	0.239904	0.781879	1
hsa-miR-4524b-3p	7.0312	6.44794	7.61446	1.18091	0.239904	0.781879	1
hsa-miR-4532	8.82856	9.17071	8.48641	0.925382	-0.111879	0.897811	1
hsa-miR-4536-3p	1.24934	2.05042	0.44825	0.218613	-2.19355	0.384875	1
hsa-miR-4536-5p	3.31734	3.29417	3.3405	1.01406	0.0201487	0.989088	1
hsa-miR-454-5p	17.9124	15.1613	20.6635	1.36291	0.446694	0.384701	1
hsa-miR-454-3p	430.99	458.053	403.927	0.881835	-0.18142	0.496253	1
hsa-miR-455-5p	2700.16	2504.19	2896.12	1.15651	0.209774	0.466442	1
hsa-miR-455-3p	546.551	542.861	550.241	1.0136	0.0194823	0.946493	1
hsa-miR-4639-5p	0.159669	0	0.319337	#DIV/0!	#DIV/0!	0.960576	1
hsa-miR-4645-5p	0.323785	0.309841	0.337729	1.09001	0.124337	1	1
hsa-miR-4650-5p	0.392989	0	0.785978	#DIV/0!	#DIV/0!	0.671697	1
hsa-miR-4650-3p	0.368076	0.287902	0.44825	1.55695	0.638724	1	1
hsa-miR-4659a-3p	0.379045	0.309841	0.44825	1.44671	0.532776	1	1
hsa-miR-4659b-3p	0.379045	0.309841	0.44825	1.44671	0.532776	1	1
hsa-miR-4660	2.82214	4.66789	0.976403	0.209175	-2.25722	0.425942	1
hsa-miR-4661-5p	0.15492	0.309841	0	#VALUE!	#VALUE!	1	1
hsa-miR-4667-5p	0.474258	0.309841	0.638675	2.0613	1.04355	0.926574	1
hsa-miR-4670-5p	0.15492	0.309841	0	#VALUE!	#VALUE!	1	1
hsa-miR-4670-3p	0.146146	0.292292	0	#VALUE!	#VALUE!	1	1
hsa-miR-4671-5p	0.143951	0.287902	0	#VALUE!	#VALUE!	1	1
hsa-miR-4676-5p	3.64691	2.39975	4.89407	2.03941	1.02815	0.393302	1
hsa-miR-4676-3p	5.34719	2.97555	7.71882	2.59408	1.37522	0.18618	1
hsa-miR-4677-3p	5.16198	2.67887	7.64508	2.85384	1.5129	0.148614	1
hsa-miR-4680-5p	1.50392	2.6701	0.337729	0.126485	-2.98296	0.254001	1
hsa-miR-4680-3p	1.45841	1.49217	1.42465	0.954755	-0.0667982	1	1
hsa-miR-4681	0.478705	0.619682	0.337729	0.545003	-0.875663	1	1
hsa-miR-4683	1.81803	1.50533	2.13073	1.41546	0.50127	1	1
hsa-miR-4684-3p	0.168864	0	0.337729	#DIV/0!	#DIV/0!	0.960581	1
hsa-miR-4690-3p	0.143951	0.287902	0	#VALUE!	#VALUE!	1	1
hsa-miR-4690-5p	0.168864	0	0.337729	#DIV/0!	#DIV/0!	0.960581	1
hsa-miR-4703-3p	6.00149	2.59551	9.40746	3.62452	1.85779	0.0602091	0.68678
hsa-miR-4709-5p	0.46993	0.602132	0.337729	0.560888	-0.834216	1	1
hsa-miR-4709-3p	0.383794	0	0.767587	#DIV/0!	#DIV/0!	0.674417	1
hsa-miR-4732-3p	0.287902	0.575804	0	#VALUE!	#VALUE!	0.817932	1
hsa-miR-4733-5p	0.298871	0.597743	0	#VALUE!	#VALUE!	0.81302	1
hsa-miR-4733-3p	0.143951	0.287902	0	#VALUE!	#VALUE!	1	1
hsa-miR-4738-3p	0.287902	0.575804	0	#VALUE!	#VALUE!	0.817932	1
hsa-miR-4750-5p	0.31501	0.292292	0.337729	1.15545	0.208456	1	1
hsa-miR-4751	0.168864	0	0.337729	#DIV/0!	#DIV/0!	0.960581	1
hsa-miR-4753-3p	0.431853	0.863707	0	#VALUE!	#VALUE!	0.629677	1
hsa-miR-4757-3p	1.60381	0.597743	2.60987	4.36621	2.12638	0.28555	1
hsa-miR-4766-5p	1.58418	1.16039	2.00798	1.73044	0.791139	0.729406	1
hsa-miR-4768-5p	0.292292	0.584583	0	#VALUE!	#VALUE!	0.815945	1
hsa-miR-4769-3p	0.146146	0.292292	0	#VALUE!	#VALUE!	1	1
hsa-miR-4770	0.224125	0	0.44825	#DIV/0!	#DIV/0!	0.960607	1
hsa-miR-4776-5p	0.292292	0.584583	0	#VALUE!	#VALUE!	0.815945	1
hsa-miR-4785	0.777878	0.597743	0.958012	1.60272	0.680519	0.902779	1
hsa-miR-4788	0.143951	0.287902	0	#VALUE!	#VALUE!	1	1
hsa-miR-4791	10.3159	9.17948	11.4522	1.24759	0.319144	0.676216	1
hsa-miR-4792	66.8442	62.5053	71.1831	1.13883	0.187556	0.567988	1
hsa-miR-4794	0.383794	0	0.767587	#DIV/0!	#DIV/0!	0.674417	1
hsa-miR-4796-5p	1.20207	2.40414	0	#VALUE!	#VALUE!	0.153743	1
hsa-miR-4796-3p	12.2499	11.4081	13.0918	1.14758	0.1986	0.892542	1
hsa-miR-4797-3p	0.87468	1.74936	0	#VALUE!	#VALUE!	0.291739	1
hsa-miR-4799-3p	0.15492	0.309841	0	#VALUE!	#VALUE!	1	1
hsa-miR-4803	12.1581	11.9242	12.392	1.03923	0.0555219	0.933288	1
hsa-miR-483-3p	85.0016	76.1696	93.8335	1.2319	0.300887	0.728311	1
hsa-miR-483-5p	20.6424	18.0245	23.2603	1.29048	0.367913	0.692207	1
hsa-miR-484	1895.43	1752.37	2038.48	1.16327	0.218191	0.39601	1
hsa-miR-485-5p	28.1223	32.2589	23.9857	0.743535	-0.427527	0.435854	1
hsa-miR-485-3p	19.6133	12.8098	26.4169	2.06224	1.04421	0.0595001	0.68678
hsa-miR-486-3p	49.8043	45.412	54.1966	1.19344	0.25513	0.712343	1
hsa-miR-486-5p	10820.8	9520.19	12121.5	1.27324	0.348503	0.565151	1
hsa-miR-487b-3p	67.7813	79.7001	55.8625	0.700909	-0.5127	0.26799	1
hsa-miR-487b-5p	1.87234	1.17794	2.56675	2.17902	1.12368	0.60493	1
hsa-miR-488-3p	0.730725	1.46145	0	#VALUE!	#VALUE!	0.362834	1
hsa-miR-488-5p	0.31501	0.292292	0.337729	1.15545	0.208456	1	1
hsa-miR-489-3p	0.464761	0.929522	0	#VALUE!	#VALUE!	0.6152	1
hsa-miR-490-3p	756.717	786.141	727.292	0.925142	-0.112253	0.755245	1
hsa-miR-490-5p	48.339	59.7481	36.9298	0.618092	-0.694106	0.0739283	0.727318
hsa-miR-491-3p	3.85229	4.17982	3.52476	0.843281	-0.245914	0.944527	1
hsa-miR-491-5p	24.9613	26.3912	23.5314	0.891639	-0.165468	0.824718	1
hsa-miR-492	0.617114	0	1.23423	#DIV/0!	#DIV/0!	0.453629	1
hsa-miR-493-3p	148.972	128.296	169.647	1.32231	0.403065	0.227475	1
hsa-miR-493-5p	171.471	174.441	168.501	0.965951	-0.0499784	0.946255	1
hsa-miR-494-3p	6.53698	4.06575	9.00822	2.21564	1.14772	0.250729	1
hsa-miR-495-5p	0.48168	0.287902	0.675457	2.34613	1.23029	0.926728	1
hsa-miR-495-3p	95.4856	90.1726	100.798	1.11784	0.160712	0.65017	1
hsa-miR-496	1.48546	0.907584	2.06333	2.27343	1.18487	0.595997	1
hsa-miR-497-3p	6.71981	6.59274	6.84688	1.03855	0.054568	0.921442	1
hsa-miR-497-5p	1768.35	2150.11	1386.59	0.64489	-0.632874	0.019228	0.438202
hsa-miR-4999-5p	5.04575	5.82388	4.26762	0.73278	-0.448548	0.619385	1
hsa-miR-4999-3p	1.80419	2.05481	1.55357	0.756062	-0.403423	0.879313	1
hsa-miR-499a-5p	385.198	383.698	386.697	1.00782	0.0112347	0.965411	1
hsa-miR-499a-3p	1.69251	1.156	2.22902	1.92822	0.947272	0.728277	1
hsa-miR-499b-3p	3.16225	2.35148	3.97301	1.68958	0.756662	0.621047	1
hsa-miR-5001-5p	0.146146	0.292292	0	#VALUE!	#VALUE!	1	1
hsa-miR-5004-5p	0.159669	0	0.319337	#DIV/0!	#DIV/0!	0.960576	1
hsa-miR-5009-3p	0.319337	0	0.638675	#DIV/0!	#DIV/0!	0.695702	1
hsa-miR-5009-5p	0.143951	0.287902	0	#VALUE!	#VALUE!	1	1
hsa-miR-500a-3p	1638.29	1318.73	1957.84	1.48463	0.570107	0.0254184	0.467817
hsa-miR-500a-5p	139.777	98.9352	180.62	1.82564	0.868399	0.0203353	0.439751
hsa-miR-500b-5p	53.5765	51.033	56.1199	1.09968	0.137081	0.701822	1
hsa-miR-500b-3p	27.466	18.9479	35.984	1.8991	0.925318	0.0646149	0.69938
hsa-miR-501-3p	228.72	183.719	273.72	1.48988	0.575197	0.0504137	0.6597
hsa-miR-501-5p	29.441	16.2295	42.6526	2.62808	1.39401	0.00408978	0.244888
hsa-miR-5010-3p	0.904236	0.911973	0.8965	0.983033	-0.0246884	1	1
hsa-miR-502-5p	35.4405	24.9429	45.9381	1.84173	0.881061	0.0491475	0.6597
hsa-miR-502-3p	1185.24	1079.43	1291.04	1.19604	0.258265	0.324253	1
hsa-miR-503-5p	269.838	244.699	294.976	1.20547	0.269591	0.282796	1
hsa-miR-503-3p	14.6589	20.1434	9.17437	0.455453	-1.13463	0.0912981	0.816961
hsa-miR-504-5p	226.406	250.778	202.034	0.805627	-0.311816	0.273654	1
hsa-miR-505-5p	23.3661	27.4874	19.2448	0.70013	-0.514306	0.316258	1
hsa-miR-505-3p	815.367	851.245	779.488	0.915704	-0.127047	0.601083	1
hsa-miR-506-3p	4.82522	7.35991	2.29054	0.311218	-1.684	0.157837	1
hsa-miR-506-5p	2.27343	1.77129	2.77557	1.56698	0.647982	0.723719	1
hsa-miR-508-5p	0.874676	1.74935	0	#VALUE!	#VALUE!	0.279717	1
hsa-miR-509-5p	0.168864	0	0.337729	#DIV/0!	#DIV/0!	0.960581	1
hsa-miR-509-3p	3.0274	3.2854	2.7694	0.842943	-0.246492	0.867106	1
hsa-miR-5094	0.15492	0.309841	0	#VALUE!	#VALUE!	1	1
hsa-miR-5095	6.20948	4.36242	8.05655	1.84681	0.885034	0.381732	1
hsa-miR-5096	47.3866	54.0606	40.7126	0.753092	-0.409102	0.424986	1
hsa-miR-510-3p	8.02002	7.53542	8.50462	1.12862	0.174559	0.906278	1
hsa-miR-510-5p	12.5571	12.9617	12.1524	0.937564	-0.0930114	0.992765	1
hsa-miR-5100	294.396	244.925	343.868	1.40397	0.489515	0.0645332	0.69938
hsa-miR-511-5p	610.034	635.49	584.579	0.919886	-0.120472	0.705514	1
hsa-miR-511-3p	324.722	355.975	293.47	0.82441	-0.278565	0.344108	1
hsa-miR-513a-3p	1.4863	2.33393	0.638675	0.273647	-1.86961	0.480752	1
hsa-miR-513a-5p	2.5488	2.99749	2.10011	0.700622	-0.513292	0.846261	1
hsa-miR-513b-5p	6.26487	7.70924	4.8205	0.625289	-0.677405	0.539159	1
hsa-miR-513b-3p	0.143951	0.287902	0	#VALUE!	#VALUE!	1	1
hsa-miR-513c-3p	1.77421	2.90974	0.638675	0.219496	-2.18774	0.334825	1
hsa-miR-514a-3p	145.847	171.627	120.067	0.699581	-0.515436	0.109341	0.87672
hsa-miR-514a-5p	1.97666	2.39975	1.55357	0.647386	-0.627301	0.768194	1
hsa-miR-514b-3p	19.2119	21.0027	17.4211	0.829467	-0.269744	0.584517	1
hsa-miR-514b-5p	1.06323	1.48778	0.638675	0.429281	-1.22001	0.799367	1
hsa-miR-516a-5p	7.60281	2.61746	12.5882	4.80931	2.26583	0.0121359	0.364137
hsa-miR-516b-5p	1.47163	1.81956	1.12371	0.617572	-0.695321	0.839605	1
hsa-miR-517a-3p	1.51128	2.34709	0.675457	0.287784	-1.79694	0.477007	1
hsa-miR-517b-3p	1.51128	2.34709	0.675457	0.287784	-1.79694	0.477007	1
hsa-miR-517c-3p	0.871694	0.619682	1.12371	1.81336	0.858667	0.904791	1
hsa-miR-5188	0.287902	0.575804	0	#VALUE!	#VALUE!	0.817932	1
hsa-miR-518b	0.45854	0.597743	0.319337	0.534239	-0.904444	1	1
hsa-miR-523-5p	0.543462	0	1.08692	#DIV/0!	#DIV/0!	0.473105	1
hsa-miR-519c-5p	0.543462	0	1.08692	#DIV/0!	#DIV/0!	0.473105	1
hsa-miR-519a-5p	0.543462	0	1.08692	#DIV/0!	#DIV/0!	0.473105	1
hsa-miR-522-5p	0.543462	0	1.08692	#DIV/0!	#DIV/0!	0.473105	1
hsa-miR-518e-5p	0.543462	0	1.08692	#DIV/0!	#DIV/0!	0.473105	1
hsa-miR-519b-5p	0.543462	0	1.08692	#DIV/0!	#DIV/0!	0.473105	1
hsa-miR-5193	0.305814	0.292292	0.319337	1.09253	0.127673	1	1
hsa-miR-5196-3p	0.224125	0	0.44825	#DIV/0!	#DIV/0!	0.960607	1
hsa-miR-5196-5p	0.159669	0	0.319337	#DIV/0!	#DIV/0!	0.960576	1
hsa-miR-519e-3p	0.392989	0	0.785978	#DIV/0!	#DIV/0!	0.671697	1
hsa-miR-520a-5p	0.168864	0	0.337729	#DIV/0!	#DIV/0!	0.960581	1
hsa-miR-520a-3p	1.17897	1.46145	0.8965	0.613432	-0.705025	0.784396	1
hsa-miR-520d-3p	0.383794	0	0.767587	#DIV/0!	#DIV/0!	0.674417	1
hsa-miR-520d-5p	0.447212	0.894424	0	#VALUE!	#VALUE!	0.622765	1
hsa-miR-520h	0.392989	0	0.785978	#DIV/0!	#DIV/0!	0.671697	1
hsa-miR-520g-3p	0.392989	0	0.785978	#DIV/0!	#DIV/0!	0.671697	1
hsa-miR-522-3p	0.224125	0	0.44825	#DIV/0!	#DIV/0!	0.960607	1
hsa-miR-524-5p	0.638374	0.619682	0.657066	1.06033	0.0845111	1	1
hsa-miR-524-3p	1.11347	0.894424	1.33252	1.48981	0.57513	0.884411	1
hsa-miR-525-5p	0.368076	0.287902	0.44825	1.55695	0.638724	1	1
hsa-miR-532-5p	11277.5	8439.63	14115.4	1.67252	0.742021	0.00491927	0.247905
hsa-miR-532-3p	428.022	364.294	491.751	1.34988	0.432826	0.106888	0.87672
hsa-miR-539-5p	2.32279	1.18233	3.46325	2.92918	1.5505	0.404892	1
hsa-miR-539-3p	15.5901	15.9943	15.186	0.949462	-0.0748174	0.981497	1
hsa-miR-541-5p	2.9923	3.2152	2.7694	0.861347	-0.215333	0.868885	1
hsa-miR-541-3p	2.45968	1.17355	3.74581	3.19187	1.6744	0.330753	1
hsa-miR-542-5p	4.41666	6.57957	2.25375	0.342538	-1.54566	0.236417	1
hsa-miR-542-3p	379.634	451.682	307.586	0.680979	-0.554317	0.153915	1
hsa-miR-543	84.9511	76.4042	93.498	1.22373	0.291283	0.332371	1
hsa-miR-545-3p	0.629599	0.602132	0.657066	1.09123	0.125958	1	1
hsa-miR-545-5p	0.314589	0.309841	0.319337	1.03065	0.0435542	1	1
hsa-miR-548t-3p	5.69112	7.63026	3.75197	0.491722	-1.02408	0.342275	1
hsa-miR-548ap-3p	4.80072	6.16881	3.43263	0.556449	-0.845678	0.488885	1
hsa-miR-548aa	5.69112	7.63026	3.75197	0.491722	-1.02408	0.342275	1
hsa-miR-548ab	2.42568	1.79323	3.05812	1.70537	0.770087	0.618089	1
hsa-miR-548ad-5p	22.4738	21.539	23.4085	1.08679	0.120079	0.738152	1
hsa-miR-548ad-3p	0.168864	0	0.337729	#DIV/0!	#DIV/0!	0.960581	1
hsa-miR-548ae-5p	22.4738	21.539	23.4085	1.08679	0.120079	0.738152	1
hsa-miR-548ae-3p	8.62309	8.85208	8.3941	0.948263	-0.0766401	0.951833	1
hsa-miR-548ag	0.159669	0	0.319337	#DIV/0!	#DIV/0!	0.960576	1
hsa-miR-548av-3p	40.0949	29.149	51.0408	1.75103	0.808202	0.0558543	0.68678
hsa-miR-548ah-3p	40.0949	29.149	51.0408	1.75103	0.808202	0.0558543	0.68678
hsa-miR-548aj-3p	7.56105	6.77095	8.35116	1.23338	0.302618	0.847536	1
hsa-miR-548x-5p	1.86436	2.37781	1.35091	0.568133	-0.815698	0.777913	1
hsa-miR-548ar-5p	1.86436	2.37781	1.35091	0.568133	-0.815698	0.777913	1
hsa-miR-548aj-5p	1.86436	2.37781	1.35091	0.568133	-0.815698	0.777913	1
hsa-miR-548g-5p	1.86436	2.37781	1.35091	0.568133	-0.815698	0.777913	1
hsa-miR-548ak	17.0332	18.8558	15.2105	0.806678	-0.309935	0.682182	1
hsa-miR-548am-5p	3.09733	2.33832	3.85633	1.64918	0.721752	0.716663	1
hsa-miR-548o-5p	3.09733	2.33832	3.85633	1.64918	0.721752	0.716663	1
hsa-miR-548c-5p	3.09733	2.33832	3.85633	1.64918	0.721752	0.716663	1
hsa-miR-548au-5p	3.09733	2.33832	3.85633	1.64918	0.721752	0.716663	1
hsa-miR-548am-3p	45.2919	40.5807	50.003	1.23219	0.30122	0.497984	1
hsa-miR-548an	0.474679	0.292292	0.657066	2.24798	1.16863	0.926583	1
hsa-miR-548ap-5p	0.771298	0.584583	0.958012	1.6388	0.712636	0.902625	1
hsa-miR-548aq-5p	0.159669	0	0.319337	#DIV/0!	#DIV/0!	0.960576	1
hsa-miR-548aq-3p	130.082	153.139	107.026	0.698884	-0.516876	0.105637	0.87672
hsa-miR-548ar-3p	0.613461	0.907584	0.319337	0.351854	-1.50695	0.887835	1
hsa-miR-548as-5p	0.764355	0.890035	0.638675	0.717584	-0.47878	1	1
hsa-miR-548at-5p	1.34559	1.156	1.53517	1.32801	0.409264	1	1
hsa-miR-548aw	0.30362	0.287902	0.319337	1.10919	0.149503	1	1
hsa-miR-548ax	0.159669	0	0.319337	#DIV/0!	#DIV/0!	0.960576	1
hsa-miR-548ay-5p	64.1613	58.7055	69.6171	1.18587	0.245946	0.487118	1
hsa-miR-548ay-3p	2.54107	2.08552	2.99661	1.43686	0.522924	0.832771	1
hsa-miR-548az-3p	0.741694	1.48339	0	#VALUE!	#VALUE!	0.359544	1
hsa-miR-548az-5p	1.97195	2.64816	1.29574	0.489298	-1.03122	0.684064	1
hsa-miR-548b-5p	2.58718	2.11624	3.05812	1.44508	0.531144	0.719966	1
hsa-miR-548ba	0.908368	1.47901	0.337729	0.228348	-2.13069	0.597183	1
hsa-miR-548bb-3p	0.30362	0.287902	0.319337	1.10919	0.149503	1	1
hsa-miR-548bb-5p	58.8596	58.4307	59.2884	1.01468	0.0210215	0.952552	1
hsa-miR-548c-3p	0.309841	0.619682	0	#VALUE!	#VALUE!	0.80828	1
hsa-miR-548d-5p	70.9083	68.2694	73.5472	1.07731	0.107432	0.714517	1
hsa-miR-548d-3p	0.143951	0.287902	0	#VALUE!	#VALUE!	1	1
hsa-miR-548e-5p	0.463288	0.287902	0.638675	2.21837	1.1495	0.92634	1
hsa-miR-548f-3p	5.33731	3.55136	7.12327	2.00579	1.00417	0.318791	1
hsa-miR-548g-3p	10.316	12.1945	8.4374	0.691901	-0.531363	0.519788	1
hsa-miR-548h-5p	3.67019	0.929522	6.41085	6.89693	2.78595	0.0334344	0.568933
hsa-miR-548h-3p	9.10703	13.6455	4.56857	0.334804	-1.57861	0.417794	1
hsa-miR-548z	9.10703	13.6455	4.56857	0.334804	-1.57861	0.417794	1
hsa-miR-548i	0.707578	0.309841	1.10532	3.56737	1.83486	0.711677	1
hsa-miR-548j-5p	0.625152	0.292292	0.958012	3.27759	1.71264	0.720261	1
hsa-miR-548l	0.146146	0.292292	0	#VALUE!	#VALUE!	1	1
hsa-miR-548n	1.60272	1.46145	1.74399	1.19333	0.254992	0.998083	1
hsa-miR-548o-3p	3.9909	3.89192	4.08987	1.05086	0.071575	0.958239	1
hsa-miR-548p	41.55	29.7687	53.3313	1.79152	0.841186	0.0417302	0.643738
hsa-miR-548q	1.2497	1.82395	0.675457	0.370327	-1.43313	0.670939	1
hsa-miR-548t-5p	0.168864	0	0.337729	#DIV/0!	#DIV/0!	0.960581	1
hsa-miR-548u	244.627	283.526	205.728	0.725606	-0.462742	0.590888	1
hsa-miR-548w	59.2298	58.723	59.7366	1.01726	0.0246891	0.949663	1
hsa-miR-548x-3p	0.965133	0.597743	1.33252	2.22926	1.15656	0.727111	1
hsa-miR-549a	0.309841	0.619682	0	#VALUE!	#VALUE!	0.80828	1
hsa-miR-550a-3-5p	7.61327	7.72242	7.50412	0.971732	-0.0413704	1	1
hsa-miR-550a-3p	1.90963	1.16039	2.65888	2.29137	1.19621	0.603872	1
hsa-miR-550a-5p	7.61327	7.72242	7.50412	0.971732	-0.0413704	1	1
hsa-miR-551a	115.338	147.291	83.3844	0.566121	-0.820817	0.0646825	0.69938
hsa-miR-551b-3p	1.97859	2.9624	0.994795	0.335808	-1.57429	0.461193	1
hsa-miR-551b-5p	0.328533	0	0.657066	#DIV/0!	#DIV/0!	0.692404	1
hsa-miR-552-3p	0.143951	0.287902	0	#VALUE!	#VALUE!	1	1
hsa-miR-5580-5p	0.319337	0	0.638675	#DIV/0!	#DIV/0!	0.695702	1
hsa-miR-5585-3p	5.40488	6.83675	3.97301	0.581126	-0.783078	0.460459	1
hsa-miR-562	0.143951	0.287902	0	#VALUE!	#VALUE!	1	1
hsa-miR-566	0.224125	0	0.44825	#DIV/0!	#DIV/0!	0.960607	1
hsa-miR-5680	0.159669	0	0.319337	#DIV/0!	#DIV/0!	0.960576	1
hsa-miR-5684	0.937967	0.580194	1.29574	2.23329	1.15917	0.728389	1
hsa-miR-5689	0.750832	1.18233	0.319337	0.270092	-1.88847	0.732502	1
hsa-miR-5690	56.1681	26.1718	86.1643	3.29226	1.71908	0.0473283	0.655024
hsa-miR-5697	1.16696	0.872485	1.46144	1.67503	0.744184	0.885543	1
hsa-miR-5698	0.146146	0.292292	0	#VALUE!	#VALUE!	1	1
hsa-miR-5699-5p	11.2984	16.8553	5.74156	0.340638	-1.55369	0.116109	0.879716
hsa-miR-5699-3p	4.6889	7.74434	1.63347	0.210924	-2.2452	0.0673606	0.716791
hsa-miR-5706	0.292292	0.584583	0	#VALUE!	#VALUE!	0.815945	1
hsa-miR-5708	0.146146	0.292292	0	#VALUE!	#VALUE!	1	1
hsa-miR-572	0.224125	0	0.44825	#DIV/0!	#DIV/0!	0.960607	1
hsa-miR-574-5p	768.997	721.089	816.905	1.13288	0.179992	0.522922	1
hsa-miR-574-3p	1738.53	1842.72	1634.34	0.886916	-0.17313	0.481947	1
hsa-miR-576-5p	10.5923	7.26337	13.9211	1.91662	0.938566	0.354686	1
hsa-miR-576-3p	19.8634	13.979	25.7478	1.84189	0.881189	0.104103	0.87672
hsa-miR-577	5.41142	6.81921	4.00363	0.58711	-0.768297	0.379904	1
hsa-miR-578	0.383794	0	0.767587	#DIV/0!	#DIV/0!	0.674417	1
hsa-miR-579-3p	0.319337	0	0.638675	#DIV/0!	#DIV/0!	0.695702	1
hsa-miR-581	0.927256	0	1.85451	#DIV/0!	#DIV/0!	0.221609	1
hsa-miR-582-3p	272.996	255.631	290.361	1.13586	0.183783	0.59995	1
hsa-miR-582-5p	134.213	144.876	123.549	0.852795	-0.22973	0.562767	1
hsa-miR-584-5p	124.275	117.725	130.826	1.11129	0.152231	0.726663	1
hsa-miR-589-5p	0.290097	0.580194	0	#VALUE!	#VALUE!	0.816935	1
hsa-miR-590-3p	325.788	336.699	314.876	0.935184	-0.0966774	0.748975	1
hsa-miR-590-5p	0.143951	0.287902	0	#VALUE!	#VALUE!	1	1
hsa-miR-592	19.6768	7.59515	31.7585	4.18142	2.06399	0.162781	1
hsa-miR-598-5p	0.453792	0.907584	0	#VALUE!	#VALUE!	0.619888	1
hsa-miR-598-3p	543.072	675.072	411.072	0.60893	-0.715651	0.00874882	0.336344
hsa-miR-600	0.31501	0.292292	0.337729	1.15545	0.208456	1	1
hsa-miR-603	2.2107	1.76252	2.65888	1.50857	0.59318	0.844251	1
hsa-miR-605-5p	21.4183	17.4514	25.3851	1.45462	0.540644	0.338982	1
hsa-miR-6087	24.0628	23.6306	24.4949	1.03657	0.051821	1	1
hsa-miR-609	0.287902	0.575804	0	#VALUE!	#VALUE!	0.817932	1
hsa-miR-610	1.31372	0.287902	2.33954	8.12618	3.02258	0.298304	1
hsa-miR-612	0.143951	0.287902	0	#VALUE!	#VALUE!	1	1
hsa-miR-6128	0.924444	0.872485	0.976403	1.11911	0.162346	1	1
hsa-miR-6129	0.224125	0	0.44825	#DIV/0!	#DIV/0!	0.960607	1
hsa-miR-6130	11.9936	13.9658	10.0214	0.717567	-0.478815	0.458235	1
hsa-miR-6131	1.31332	1.85904	0.767587	0.412893	-1.27616	0.722078	1
hsa-miR-6132	0.456766	0.575804	0.337729	0.586534	-0.769714	1	1
hsa-miR-615-3p	18.7081	20.8306	16.5856	0.796215	-0.32877	0.658732	1
hsa-miR-619-5p	67.5671	67.6727	67.4614	0.996878	-0.00451065	1	1
hsa-miR-624-5p	24.4594	24.5278	24.3911	0.99443	-0.0080585	1	1
hsa-miR-627-3p	2.44299	2.74908	2.13689	0.777312	-0.363434	0.947368	1
hsa-miR-627-5p	199.676	179.436	219.916	1.2256	0.293487	0.276585	1
hsa-miR-628-5p	72.4558	79.1445	65.767	0.830973	-0.267127	0.469805	1
hsa-miR-628-3p	22.4954	19.2183	25.7725	1.34104	0.423353	0.407674	1
hsa-miR-629-3p	0.483874	0.292292	0.675457	2.3109	1.20846	0.926773	1
hsa-miR-632	0.146146	0.292292	0	#VALUE!	#VALUE!	1	1
hsa-miR-636	0.383794	0	0.767587	#DIV/0!	#DIV/0!	0.674417	1
hsa-miR-641	0.776104	0.575804	0.976403	1.69572	0.761899	0.902738	1
hsa-miR-642a-3p	0.319337	0	0.638675	#DIV/0!	#DIV/0!	0.695702	1
hsa-miR-642a-5p	1.14127	1.49656	0.785978	0.525191	-0.929085	0.789075	1
hsa-miR-6501-5p	32.8784	28.3846	37.3722	1.31664	0.396857	0.375223	1
hsa-miR-6501-3p	1.78524	3.23275	0.337729	0.104471	-3.25882	0.163931	1
hsa-miR-6502-5p	0.168864	0	0.337729	#DIV/0!	#DIV/0!	0.960581	1
hsa-miR-6503-3p	3.65092	1.17355	6.1283	5.22203	2.38461	0.0696115	0.716791
hsa-miR-6505-5p	1.72097	0.911973	2.52997	2.77417	1.47206	0.480088	1
hsa-miR-6505-3p	0.224125	0	0.44825	#DIV/0!	#DIV/0!	0.960607	1
hsa-miR-6511a-5p	0.143951	0.287902	0	#VALUE!	#VALUE!	1	1
hsa-miR-6511b-5p	0.48168	0.287902	0.675457	2.34613	1.23029	0.926728	1
hsa-miR-6511b-3p	2.41958	2.06359	2.77557	1.34502	0.427626	0.830692	1
hsa-miR-6513-3p	0.168864	0	0.337729	#DIV/0!	#DIV/0!	0.960581	1
hsa-miR-6516-3p	10.2881	11.1992	9.37702	0.837295	-0.256192	0.814071	1
hsa-miR-6516-5p	4.60275	5.58861	3.61689	0.64719	-0.627739	0.59387	1
hsa-miR-652-5p	37.0695	36.7179	37.4212	1.01916	0.0273739	0.997307	1
hsa-miR-652-3p	1907.47	1853.95	1960.99	1.05774	0.0809788	0.747756	1
hsa-miR-653-5p	5.90083	8.05586	3.74581	0.464979	-1.10476	0.66004	1
hsa-miR-653-3p	3.18928	4.93551	1.44304	0.29238	-1.77408	0.529885	1
hsa-miR-654-3p	261.486	253.562	269.41	1.0625	0.0874618	0.76362	1
hsa-miR-654-5p	23.3448	24.411	22.2786	0.912648	-0.131869	0.915624	1
hsa-miR-655-3p	10.5831	13.9877	7.17844	0.513195	-0.962422	0.190036	1
hsa-miR-655-5p	0.224125	0	0.44825	#DIV/0!	#DIV/0!	0.960607	1
hsa-miR-656-3p	30.3858	40.3718	20.3997	0.505296	-0.984799	0.0701115	0.716791
hsa-miR-660-5p	3133.2	2980.09	3286.3	1.10275	0.141107	0.565482	1
hsa-miR-660-3p	18.578	14.5153	22.6406	1.55978	0.641341	0.246478	1
hsa-miR-663a	0.44825	0	0.8965	#DIV/0!	#DIV/0!	0.656738	1
hsa-miR-664a-3p	1424.02	1644.12	1203.92	0.732261	-0.44957	0.0971368	0.847294
hsa-miR-664a-5p	196.156	222.051	170.262	0.766772	-0.383131	0.175248	1
hsa-miR-664b-3p	0.337729	0	0.675457	#DIV/0!	#DIV/0!	0.689199	1
hsa-miR-665	0.760386	0.863707	0.657066	0.760751	-0.394503	1	1
hsa-miR-668-3p	0.750832	1.18233	0.319337	0.270092	-1.88847	0.732502	1
hsa-miR-671-5p	89.423	63.8999	114.946	1.79885	0.847073	0.0154718	0.3917
hsa-miR-671-3p	89.4665	70.5935	108.339	1.53469	0.617951	0.056378	0.68678
hsa-miR-6715a-3p	1.34235	2.04603	0.638675	0.312153	-1.67968	0.572538	1
hsa-miR-6715b-3p	0.224125	0	0.44825	#DIV/0!	#DIV/0!	0.960607	1
hsa-miR-6716-3p	2.35899	3.31172	1.40626	0.424631	-1.23572	0.508282	1
hsa-miR-6726-5p	0.379045	0.309841	0.44825	1.44671	0.532776	1	1
hsa-miR-6726-3p	0.168864	0	0.337729	#DIV/0!	#DIV/0!	0.960581	1
hsa-miR-6729-5p	0.15492	0.309841	0	#VALUE!	#VALUE!	1	1
hsa-miR-6731-3p	0.319337	0	0.638675	#DIV/0!	#DIV/0!	0.695702	1
hsa-miR-6731-5p	0.143951	0.287902	0	#VALUE!	#VALUE!	1	1
hsa-miR-6734-5p	0.445017	0.890035	0	#VALUE!	#VALUE!	0.623736	1
hsa-miR-6734-3p	2.55172	2.36465	2.73879	1.15822	0.211908	0.933087	1
hsa-miR-6735-5p	2.13649	2.94046	1.33252	0.453169	-1.14188	0.594393	1
hsa-miR-6736-3p	0.168864	0	0.337729	#DIV/0!	#DIV/0!	0.960581	1
hsa-miR-6748-5p	0.757775	0.876875	0.638675	0.728354	-0.457289	1	1
hsa-miR-675-5p	10.3812	1.74497	19.0174	10.8984	3.44605	3.98663e-05	0.0059116
hsa-miR-675-3p	5.44171	3.18887	7.69454	2.41294	1.27079	0.280135	1
hsa-miR-6755-5p	0.224125	0	0.44825	#DIV/0!	#DIV/0!	0.960607	1
hsa-miR-6757-3p	0.143951	0.287902	0	#VALUE!	#VALUE!	1	1
hsa-miR-676-3p	171.868	178.818	164.919	0.922273	-0.116735	0.622033	1
hsa-miR-676-5p	2.77512	3.00188	2.54836	0.848921	-0.236299	0.96569	1
hsa-miR-6761-5p	0.146146	0.292292	0	#VALUE!	#VALUE!	1	1
hsa-miR-6765-3p	0.168864	0	0.337729	#DIV/0!	#DIV/0!	0.960581	1
hsa-miR-6774-5p	0.957711	0.619682	1.29574	2.09098	1.06418	0.727457	1
hsa-miR-6777-5p	0.309841	0.619682	0	#VALUE!	#VALUE!	0.80828	1
hsa-miR-6782-3p	0.159669	0	0.319337	#DIV/0!	#DIV/0!	0.960576	1
hsa-miR-6790-5p	0.314589	0.309841	0.319337	1.03065	0.0435542	1	1
hsa-miR-6793-5p	1.40121	0.929522	1.8729	2.01491	1.01071	0.727206	1
hsa-miR-6796-5p	0.31501	0.292292	0.337729	1.15545	0.208456	1	1
hsa-miR-6813-3p	0.31501	0.292292	0.337729	1.15545	0.208456	1	1
hsa-miR-6813-5p	0.497397	0	0.994795	#DIV/0!	#DIV/0!	0.487089	1
hsa-miR-6816-3p	0.464761	0.929522	0	#VALUE!	#VALUE!	0.6152	1
hsa-miR-6818-5p	0.146146	0.292292	0	#VALUE!	#VALUE!	1	1
hsa-miR-6819-3p	0.305814	0.292292	0.319337	1.09253	0.127673	1	1
hsa-miR-6820-5p	0.15492	0.309841	0	#VALUE!	#VALUE!	1	1
hsa-miR-6826-3p	0.337729	0	0.675457	#DIV/0!	#DIV/0!	0.689199	1
hsa-miR-6827-5p	0.143951	0.287902	0	#VALUE!	#VALUE!	1	1
hsa-miR-6827-3p	0.383794	0	0.767587	#DIV/0!	#DIV/0!	0.674417	1
hsa-miR-6833-3p	0.696609	0.287902	1.10532	3.83921	1.94081	0.712758	1
hsa-miR-6834-5p	0.15492	0.309841	0	#VALUE!	#VALUE!	1	1
hsa-miR-6838-5p	0.337729	0	0.675457	#DIV/0!	#DIV/0!	0.689199	1
hsa-miR-6842-3p	0.661513	0.309841	1.01319	3.27002	1.7093	0.716338	1
hsa-miR-6847-5p	12.5937	13.6428	11.5445	0.846198	-0.240932	0.746726	1
hsa-miR-6854-3p	0.305814	0.292292	0.319337	1.09253	0.127673	1	1
hsa-miR-6866-5p	1.36022	1.82395	0.8965	0.491516	-1.02469	0.655466	1
hsa-miR-6869-5p	0.319337	0	0.638675	#DIV/0!	#DIV/0!	0.695702	1
hsa-miR-6870-3p	0.292292	0.584583	0	#VALUE!	#VALUE!	0.815945	1
hsa-miR-6870-5p	0.456766	0.575804	0.337729	0.586534	-0.769714	1	1
hsa-miR-6875-5p	0.15492	0.309841	0	#VALUE!	#VALUE!	1	1
hsa-miR-6878-5p	0.15492	0.309841	0	#VALUE!	#VALUE!	1	1
hsa-miR-6882-3p	0.298871	0.597743	0	#VALUE!	#VALUE!	0.81302	1
hsa-miR-6887-3p	0.575804	1.15161	0	#VALUE!	#VALUE!	0.531437	1
hsa-miR-6887-5p	0.15492	0.309841	0	#VALUE!	#VALUE!	1	1
hsa-miR-6891-5p	1.03166	0	2.06333	#DIV/0!	#DIV/0!	0.161256	1
hsa-miR-6891-3p	0.224125	0	0.44825	#DIV/0!	#DIV/0!	0.960607	1
hsa-miR-6894-5p	0.392989	0	0.785978	#DIV/0!	#DIV/0!	0.671697	1
hsa-miR-6894-3p	0.15492	0.309841	0	#VALUE!	#VALUE!	1	1
hsa-miR-7-1-3p	101.093	114.645	87.5417	0.763589	-0.389131	0.23901	1
hsa-miR-7-5p	6764.22	3989.25	9539.19	2.39123	1.25775	0.0221468	0.450752
hsa-miR-708-5p	913.455	1184.37	642.544	0.542521	-0.882248	0.115981	0.879716
hsa-miR-708-3p	220.772	261.528	180.016	0.688324	-0.538841	0.24885	1
hsa-miR-7155-5p	0.675457	0	1.35091	#DIV/0!	#DIV/0!	0.438171	1
hsa-miR-7155-3p	0.337729	0	0.675457	#DIV/0!	#DIV/0!	0.689199	1
hsa-miR-744-3p	13.4588	14.5504	12.3671	0.849951	-0.234549	0.73148	1
hsa-miR-744-5p	2656.9	2706.79	2607	0.963132	-0.0541942	0.871286	1
hsa-miR-758-3p	3.31625	4.15788	2.47462	0.595164	-0.748641	0.632422	1
hsa-miR-760	66.6675	71.3081	62.027	0.869845	-0.20117	0.623543	1
hsa-miR-7641	810.91	810.013	811.807	1.00222	0.00319205	0.999479	1
hsa-miR-766-3p	0.143951	0.287902	0	#VALUE!	#VALUE!	1	1
hsa-miR-767-5p	0.368076	0.287902	0.44825	1.55695	0.638724	1	1
hsa-miR-769-3p	9.46014	11.8276	7.09265	0.599667	-0.737766	0.407258	1
hsa-miR-769-5p	483.967	451.088	516.846	1.14578	0.196325	0.439118	1
hsa-miR-7704	43.7855	43.7635	43.8074	1.001	0.00144599	0.987136	1
hsa-miR-7705	1.09691	1.21742	0.976403	0.802024	-0.318283	1	1
hsa-miR-7706	0.146146	0.292292	0	#VALUE!	#VALUE!	1	1
hsa-miR-7846-3p	0.143951	0.287902	0	#VALUE!	#VALUE!	1	1
hsa-miR-7848-3p	0.627825	0.580194	0.675457	1.16419	0.21933	1	1
hsa-miR-7851-3p	0.552658	0	1.10532	#DIV/0!	#DIV/0!	0.470492	1
hsa-miR-7974	6.25518	3.21959	9.29078	2.8857	1.52892	0.119339	0.891179
hsa-miR-7975	0.159669	0	0.319337	#DIV/0!	#DIV/0!	0.960576	1
hsa-miR-7977	220.996	210.296	231.695	1.10176	0.139807	0.558366	1
hsa-miR-8485	0.79669	0.580194	1.01319	1.74629	0.804292	0.903209	1
hsa-miR-873-3p	2.96129	4.96457	0.958012	0.19297	-2.37355	0.479499	1
hsa-miR-873-5p	13.8471	17.9614	9.73286	0.541877	-0.883964	0.545156	1
hsa-miR-874-5p	16.5089	17.3346	15.6832	0.904737	-0.144429	0.82864	1
hsa-miR-874-3p	400.672	451.817	349.526	0.773602	-0.370336	0.521351	1
hsa-miR-875-5p	0.319337	0	0.638675	#DIV/0!	#DIV/0!	0.695702	1
hsa-miR-876-3p	0.292292	0.584583	0	#VALUE!	#VALUE!	0.815945	1
hsa-miR-876-5p	1.01863	2.03726	0	#VALUE!	#VALUE!	0.209496	1
hsa-miR-877-3p	2.78974	3.30733	2.27214	0.687002	-0.541615	0.879682	1
hsa-miR-877-5p	73.4189	66.2777	80.56	1.21549	0.281541	0.401336	1
hsa-miR-885-3p	0.60317	0.309841	0.8965	2.89342	1.53278	0.92889	1
hsa-miR-885-5p	1.62153	1.4439	1.79916	1.24604	0.317356	0.999054	1
hsa-miR-887-3p	24.5066	30.0874	18.9259	0.629032	-0.668796	0.236934	1
hsa-miR-887-5p	2.39241	2.04603	2.73879	1.33858	0.420707	0.830205	1
hsa-miR-889-5p	0.688886	0.929522	0.44825	0.482237	-1.05219	0.876142	1
hsa-miR-889-3p	158.61	189.395	127.825	0.674916	-0.56722	0.0771172	0.729647
hsa-miR-891b	0.146146	0.292292	0	#VALUE!	#VALUE!	1	1
hsa-miR-892a	0.492649	0.309841	0.675457	2.18001	1.12434	0.926951	1
hsa-miR-892b	0.15492	0.309841	0	#VALUE!	#VALUE!	1	1
hsa-miR-892c-3p	2.36026	3.25908	1.46144	0.44842	-1.15708	0.508161	1
hsa-miR-9-3p	15.2279	16.5903	13.8655	0.835758	-0.258843	0.768936	1
hsa-miR-9-5p	345.834	418.272	273.396	0.653632	-0.61345	0.50673	1
hsa-miR-92a-1-5p	27.2333	20.1653	34.3012	1.701	0.766382	0.158851	1
hsa-miR-92a-3p	39914.3	35676.7	44152	1.23756	0.307498	0.262599	1
hsa-miR-92b-3p	1229.43	1067.41	1391.46	1.30358	0.382482	0.159113	1
hsa-miR-92b-5p	32.8118	26.5141	39.1096	1.47505	0.560764	0.248867	1
hsa-miR-93-5p	8148.46	7855.63	8441.29	1.07455	0.103736	0.679579	1
hsa-miR-93-3p	61.0354	65.5395	56.5314	0.862554	-0.213314	0.593096	1
hsa-miR-933	0.458961	0.580194	0.337729	0.582096	-0.78067	1	1
hsa-miR-934	34.0121	34.5271	33.497	0.970166	-0.0436971	0.929894	1
hsa-miR-935	0.978983	1.50972	0.44825	0.29691	-1.7519	0.582312	1
hsa-miR-939-5p	2.61503	3.01943	2.21063	0.732135	-0.449819	0.84224	1
hsa-miR-939-3p	0.146146	0.292292	0	#VALUE!	#VALUE!	1	1
hsa-miR-940	1.74151	2.07675	1.40626	0.677146	-0.562462	0.883872	1
hsa-miR-942-5p	177.061	103.286	250.836	2.42856	1.2801	0.0189623	0.438202
hsa-miR-942-3p	0.81852	0.292292	1.34475	4.60071	2.20186	0.731334	1
hsa-miR-95-5p	21.0691	22.6353	19.5029	0.861614	-0.214886	0.793783	1
hsa-miR-95-3p	6457.76	8172.67	4742.85	0.580331	-0.785052	0.00274908	0.203825
hsa-miR-96-5p	838.079	893.334	782.824	0.876294	-0.190513	0.697659	1
hsa-miR-98-5p	4198.05	4253.04	4143.06	0.974141	-0.0377978	0.810959	1
hsa-miR-98-3p	26.8924	29.6459	24.1389	0.81424	-0.296474	0.551662	1
hsa-miR-99a-5p	106087	126411	85762.4	0.678442	-0.559702	0.0292569	0.523597
hsa-miR-99a-3p	80.3138	96.6908	63.9369	0.661251	-0.596729	0.0773229	0.729647
hsa-miR-99b-3p	686.588	696.564	676.613	0.971358	-0.0419245	0.87525	1
hsa-miR-99b-5p	25917	30409.4	21424.6	0.704537	-0.505252	0.0599268	0.68678

## Sheet: mouse miRNA results
Table S1 Differentially expressed miRNAs in macaque and mouse lung tissues during C. neoformans infections. a
miRNA id	baseMean	baseMeanA	baseMeanB	foldChange (Infected vs uninfected)	log2FoldChange (Infected vs uninfected)	pval	padj		b Differentially expressed miRNAs in mouse lungs during C. neoformans infections
mmu-let-7a-5p	27678.7	28973.1	26384.2	0.910643	-0.135042	0.511293	1
mmu-let-7a-1-3p	478.972	496.496	461.449	0.92941	-0.105613	0.600659	1
mmu-let-7c-2-3p	478.972	496.496	461.449	0.92941	-0.105613	0.600659	1
mmu-let-7a-2-3p	1.30464	2.27916	0.330122	0.144843	-2.78743	0.236987	1
mmu-let-7b-5p	23595.3	26874.8	20315.9	0.755947	-0.403643	0.0732037	1
mmu-let-7b-3p	87.0982	95.309	78.8874	0.827702	-0.272817	0.355604	1
mmu-let-7c-5p	51770.4	57985.8	45555.1	0.785626	-0.348086	0.108118	1
mmu-let-7c-1-3p	9.26861	7.3881	11.1491	1.50907	0.593656	0.416106	1
mmu-let-7d-5p	8752.25	9347.44	8157.07	0.872652	-0.196521	0.338577	1
mmu-let-7d-3p	891.361	891.021	891.702	1.00077	0.00110326	0.969481	1
mmu-let-7e-5p	4484.01	4319.61	4648.42	1.07612	0.105837	0.678316	1
mmu-let-7e-3p	60.6612	72.1961	49.1263	0.680457	-0.555425	0.0802781	1
mmu-let-7f-5p	93302.2	91339.9	95264.4	1.04297	0.0606929	0.811542	1
mmu-let-7f-1-3p	36.0547	31.0547	41.0548	1.32201	0.402737	0.278294	1
mmu-let-7f-2-3p	135.622	157.025	114.219	0.727394	-0.459191	0.070737	1
mmu-let-7g-5p	70333	74956.1	65709.9	0.876646	-0.189934	0.38841	1
mmu-let-7g-3p	7.59197	6.55472	8.62923	1.31649	0.396698	0.690743	1
mmu-let-7i-5p	107841	107520	108162	1.00597	0.00858913	0.984508	1
mmu-let-7i-3p	265.745	318.254	213.235	0.670015	-0.577734	0.0603823	1
mmu-let-7j	9133.52	9040.21	9226.83	1.02064	0.0294786	0.913692	1
mmu-let-7k	46.8924	45.2864	48.4983	1.07093	0.0988588	0.861699	1
mmu-miR-100-5p	10941.8	11819.7	10063.8	0.851448	-0.232009	0.283316	1
mmu-miR-100-3p	4.77696	5.73385	3.82008	0.666234	-0.5859	0.527505	1
mmu-miR-101a-5p	12.8716	16.0665	9.6766	0.602283	-0.731486	0.160203	1
mmu-miR-101a-3p	31621.9	36494.5	26749.3	0.732969	-0.448176	0.0638748	1
mmu-miR-101c	31618.6	36491.9	26745.2	0.732908	-0.448295	0.0638166	1
mmu-miR-101b-3p	9555.2	10078.5	9031.93	0.896162	-0.158169	0.574286	1
mmu-miR-103-1-5p	0.141388	0.282776	0	0	#NAME?	1	1
mmu-miR-103-3p	11321.2	11282.2	11360.3	1.00692	0.00994957	0.882802	1
mmu-miR-103-2-5p	2.08881	3.36976	0.807859	0.239738	-2.06047	0.154354	1
mmu-miR-106a-5p	42.2175	33.9994	50.4356	1.48343	0.568933	0.0796887	1
mmu-miR-106a-3p	0.317552	0.304983	0.330122	1.08243	0.114271	1	1
mmu-miR-106b-5p	1134.86	1124.91	1144.81	1.01769	0.0252986	0.808139	1
mmu-miR-106b-3p	655.413	625.84	684.987	1.09451	0.130283	0.552796	1
mmu-miR-107-5p	0.617824	0.5564	0.679248	1.22079	0.287817	1	1
mmu-miR-107-3p	1380.41	1466.46	1294.37	0.882646	-0.180093	0.497657	1
mmu-miR-10a-5p	74057.1	77375.4	70738.8	0.914228	-0.129374	0.556644	1
mmu-miR-10a-3p	489.745	508.312	471.178	0.926946	-0.109443	0.589203	1
mmu-miR-10b-5p	1718.42	1775.26	1661.58	0.935965	-0.0954742	0.597356	1
mmu-miR-10b-3p	6.14436	5.41971	6.86901	1.26741	0.341886	0.837556	1
mmu-miR-1187	3.83892	1.69141	5.98644	3.53933	1.82348	0.0688477	1
mmu-miR-1191a	38.594	27.8745	49.3135	1.76913	0.823039	0.0147337	0.570436
mmu-miR-1191b-5p	4.18484	2.87998	5.48969	1.90616	0.930669	0.303542	1
mmu-miR-1191b-3p	0.141388	0.282776	0	0	#NAME?	1	1
mmu-miR-1192	0.136812	0.273623	0	0	#NAME?	1	1
mmu-miR-1193-5p	0.136812	0.273623	0	0	#NAME?	1	1
mmu-miR-1193-3p	6.5282	5.32563	7.73076	1.45161	0.537658	0.56629	1
mmu-miR-1194	3.99336	4.25725	3.72948	0.876031	-0.190947	0.935668	1
mmu-miR-1195	3.43062	4.80449	2.05675	0.428088	-1.22402	0.31151	1
mmu-miR-1197-3p	0.6224	0.565552	0.679248	1.20103	0.264277	1	1
mmu-miR-1198-5p	186.294	163.129	209.46	1.28401	0.360658	0.144936	1
mmu-miR-1198-3p	3.0749	2.01859	4.1312	2.04657	1.03321	0.367011	1
mmu-miR-1199-5p	5.60578	7.37559	3.83597	0.52009	-0.943167	0.308324	1
mmu-miR-1199-3p	2.08418	2.0369	2.13146	1.04642	0.0654689	1	1
mmu-miR-122-5p	15.0363	13.615	16.4576	1.20879	0.273561	0.768808	1
mmu-miR-122-3p	0.304983	0.609965	0	0	#NAME?	0.760231	1
mmu-miR-1224-5p	0.141388	0.282776	0	0	#NAME?	1	1
mmu-miR-1231-5p	0.517068	0.5564	0.477737	0.858622	-0.219904	1	1
mmu-miR-1231-3p	0.238869	0	0.477737	Inf	Inf	0.922792	1
mmu-miR-124-5p	1.43493	2.53973	0.330122	0.129983	-2.94361	0.179892	1
mmu-miR-124-3p	17.7785	30.5623	4.99477	0.163429	-2.61326	0.0309039	0.844189
mmu-miR-1247-5p	0.273623	0.547247	0	0	#NAME?	0.773646	1
mmu-miR-1247-3p	1.26724	0	2.53448	Inf	Inf	0.0390064	0.947531
mmu-miR-1249-5p	0.141388	0.282776	0	0	#NAME?	1	1
mmu-miR-1249-3p	6.23617	5.98916	6.48318	1.08248	0.114346	0.989023	1
mmu-miR-125a-5p	8054.97	9099.04	7010.9	0.77051	-0.376115	0.203226	1
mmu-miR-125a-3p	33.6563	26.6362	40.6765	1.52711	0.610804	0.101163	1
mmu-miR-125b-5p	15124.2	17453.9	12794.5	0.733042	-0.448031	0.04217	0.98906
mmu-miR-125b-1-3p	86.0082	83.4639	88.5526	1.06097	0.085382	0.833922	1
mmu-miR-125b-2-3p	549.194	575.907	522.482	0.907234	-0.140454	0.54612	1
mmu-miR-1264-5p	40.1923	36.6326	43.7519	1.19435	0.25622	0.526596	1
mmu-miR-1264-3p	118.822	139.45	98.194	0.70415	-0.506045	0.110496	1
mmu-miR-126a-5p	24088.6	25110.8	23066.4	0.918586	-0.122514	0.528199	1
mmu-miR-126a-3p	469697	530704	408691	0.770093	-0.376895	0.0934617	1
mmu-miR-126b-5p	8459.7	9676.69	7242.7	0.748469	-0.417986	0.0599349	1
mmu-miR-126b-3p	59350.6	60465.1	58236.1	0.963135	-0.05419	0.802937	1
mmu-miR-127-5p	76.5228	69.8985	83.147	1.18954	0.250404	0.368547	1
mmu-miR-127-3p	338.194	291.688	384.7	1.31888	0.399309	0.100833	1
mmu-miR-128-1-5p	0.504685	0	1.00937	Inf	Inf	0.330112	1
mmu-miR-128-3p	592.487	568.356	616.617	1.08491	0.117581	1	1
mmu-miR-129-5p	9.73279	10.2464	9.21917	0.899747	-0.152409	0.885674	1
mmu-miR-129-1-3p	1.44798	2.56584	0.330122	0.12866	-2.95836	0.178608	1
mmu-miR-129-2-3p	2.94717	3.78187	2.11246	0.558575	-0.840177	0.433134	1
mmu-miR-1291	20.0616	19.2815	20.8416	1.08091	0.11225	0.852302	1
mmu-miR-1298-5p	2405.69	2649.99	2161.39	0.815624	-0.294025	0.253567	1
mmu-miR-1298-3p	20.4059	21.0683	19.7435	0.937115	-0.0937014	0.754004	1
mmu-miR-129b-5p	1.53698	2.26611	0.807859	0.356496	-1.48804	0.404379	1
mmu-miR-129b-3p	32.0639	39.3571	24.7708	0.629385	-0.667984	0.105946	1
mmu-miR-1306-5p	14.7753	19.1744	10.3762	0.541147	-0.885907	0.0936047	1
mmu-miR-1306-3p	8.05362	9.25905	6.84819	0.739621	-0.435141	0.633157	1
mmu-miR-130a-5p	19.1957	18.0263	20.3652	1.12975	0.176001	0.69535	1
mmu-miR-130a-3p	486.247	533.376	439.118	0.823281	-0.280543	0.280939	1
mmu-miR-130b-5p	26.5707	19.7255	33.4159	1.69404	0.760472	0.051162	1
mmu-miR-130b-3p	26.4561	20.5158	32.3964	1.57909	0.659094	0.0945388	1
mmu-miR-132-5p	63.7477	60.7194	66.7761	1.09975	0.137175	0.564169	1
mmu-miR-132-3p	139.904	116.31	163.498	1.40571	0.491299	0.0553673	1
mmu-miR-133a-5p	51.2816	59.5183	43.0448	0.72322	-0.467493	0.149471	1
mmu-miR-133a-3p	1361.11	1676.75	1045.48	0.623517	-0.681498	0.00399795	0.291351
mmu-miR-133b-3p	184.296	220.936	147.655	0.668315	-0.581401	0.0585418	1
mmu-miR-134-5p	73.0034	43.0566	102.95	2.39104	1.25764	3.95988e-05	0.00577152
mmu-miR-134-3p	0.448186	0.547247	0.349126	0.637968	-0.648443	1	1
mmu-miR-135a-5p	6.4508	6.65795	6.24366	0.937775	-0.0926859	0.932532	1
mmu-miR-135a-1-3p	0.844309	0	1.68862	Inf	Inf	0.116309	1
mmu-miR-135b-5p	28.4779	14.464	42.4919	2.93778	1.55473	7.31974e-05	0.00948314
mmu-miR-135b-3p	1.74035	0.304983	3.17572	10.4128	3.38029	0.0469939	1
mmu-miR-136-5p	60.0049	60.1699	59.8399	0.994516	-0.007933	0.919265	1
mmu-miR-136-3p	190.538	202.746	178.329	0.879569	-0.185131	0.449284	1
mmu-miR-137-3p	2.55692	3.16801	1.94584	0.614216	-0.703182	0.614951	1
mmu-miR-138-5p	25.6036	26.268	24.9392	0.949415	-0.0748891	0.891631	1
mmu-miR-138-1-3p	0.174563	0	0.349126	Inf	Inf	0.922696	1
mmu-miR-138-2-3p	0.403929	0	0.807859	Inf	Inf	0.539504	1
mmu-miR-139-5p	561.33	420.285	702.376	1.67119	0.740876	0.00209653	0.203713
mmu-miR-139-3p	12.4189	10.4254	14.4123	1.38242	0.4672	0.365949	1
mmu-miR-140-5p	2018.54	2406.55	1630.53	0.67754	-0.561622	0.0145887	0.570436
mmu-miR-140-3p	11235.3	12293.9	10176.7	0.827781	-0.272679	0.328574	1
mmu-miR-141-5p	48.0403	45.3954	50.6853	1.11653	0.159021	0.629505	1
mmu-miR-141-3p	2749.72	3191.42	2308.02	0.723195	-0.467544	0.0576174	1
mmu-miR-142a-5p	6413.73	6782.27	6045.18	0.891321	-0.165983	0.624878	1
mmu-miR-142a-3p	2905.87	2919.62	2892.12	0.990582	-0.0136522	0.854167	1
mmu-miR-142b	6918.66	6564.18	7273.14	1.108	0.147964	0.562716	1
mmu-miR-143-5p	1345.5	1455.41	1235.59	0.848966	-0.236222	0.33047	1
mmu-miR-143-3p	585804	644464	527143	0.817956	-0.289904	0.213396	1
mmu-miR-144-5p	1541.89	1668.05	1415.73	0.848732	-0.236619	0.351879	1
mmu-miR-144-3p	5719.76	6763.29	4676.24	0.691414	-0.532377	0.187926	1
mmu-miR-145a-5p	17183.4	19429.2	14937.6	0.768824	-0.379275	0.117648	1
mmu-miR-145a-3p	3129.2	3402.55	2855.85	0.839327	-0.252695	0.26223	1
mmu-miR-145b	39.1932	40.1728	38.2136	0.951229	-0.072135	0.901458	1
mmu-miR-146a-5p	9491.04	8822.54	10159.5	1.15154	0.203568	0.342478	1
mmu-miR-146a-3p	5.94975	7.6048	4.2947	0.564736	-0.824352	0.337781	1
mmu-miR-146b-5p	20949.3	12650.2	29248.4	2.31209	1.2092	0.00452793	0.297221
mmu-miR-146b-3p	47.2336	28.6998	65.7675	2.29157	1.19634	0.0137049	0.570436
mmu-miR-147-5p	28.2724	4.6341	51.9107	11.2019	3.48567	4.56298e-07	0.000177348
mmu-miR-147-3p	151.258	36.662	265.855	7.2515	2.85828	0.00175283	0.1858
mmu-miR-148a-5p	181.983	167.239	196.727	1.17633	0.234289	0.397586	1
mmu-miR-148a-3p	58953.1	50610.3	67295.9	1.32969	0.411087	0.0803666	1
mmu-miR-148b-5p	112.586	113.296	111.875	0.987454	-0.0182145	0.876111	1
mmu-miR-148b-3p	6031.8	5609.9	6453.69	1.15041	0.202148	0.377253	1
mmu-miR-149-5p	163.753	168.985	158.522	0.93808	-0.0922175	0.653391	1
mmu-miR-150-5p	994.206	1214.4	774.014	0.637365	-0.649809	0.0156552	0.570436
mmu-miR-150-3p	12.9863	15.0648	10.9078	0.72406	-0.465819	0.479506	1
mmu-miR-151-5p	1354.76	1464.12	1245.4	0.850608	-0.233433	0.304562	1
mmu-miR-151-3p	2415.72	2469.8	2361.64	0.956207	-0.0646057	0.736874	1
mmu-miR-152-5p	174.668	180.794	168.543	0.932238	-0.10123	0.696899	1
mmu-miR-152-3p	12001.3	12090.5	11912.1	0.985243	-0.0214482	1	1
mmu-miR-153-3p	23.7308	29.4116	18.0499	0.6137	-0.704395	0.0985323	1
mmu-miR-154-5p	16.901	19.0406	14.7615	0.775263	-0.367242	0.516099	1
mmu-miR-154-3p	2.81243	0.282776	5.34208	18.8915	4.23967	0.003198	0.248591
mmu-miR-155-5p	392.43	237.337	547.523	2.30694	1.20598	0.0176822	0.606395
mmu-miR-155-3p	3.03125	0.830023	5.23247	6.30401	2.65627	0.0202737	0.638896
mmu-miR-15a-5p	546.736	564.238	529.234	0.937963	-0.0923967	0.762657	1
mmu-miR-15a-3p	18.4631	21.6122	15.3139	0.708577	-0.497004	0.261018	1
mmu-miR-15b-5p	697.276	649.938	744.614	1.14567	0.196191	0.357467	1
mmu-miR-15b-3p	168.573	154.379	182.768	1.18389	0.243534	0.385377	1
mmu-miR-16-5p	10327	9865.06	10788.9	1.09364	0.129142	0.516884	1
mmu-miR-16-1-3p	390.011	396.027	383.995	0.969619	-0.0445104	0.871612	1
mmu-miR-16-2-3p	22.4942	23.1044	21.8841	0.947181	-0.0782886	1	1
mmu-miR-1668	8.967	8.348	9.586	1.1483	0.199498	0.838231	1
mmu-miR-17-5p	1345.06	1164.96	1525.16	1.30919	0.388675	0.14546	1
mmu-miR-17-3p	123.752	119.566	127.939	1.07003	0.0976446	0.646895	1
mmu-miR-181a-5p	25976.4	27504.2	24448.6	0.888906	-0.169897	0.428199	1
mmu-miR-181a-1-3p	571.71	600.395	543.025	0.904446	-0.144893	0.527566	1
mmu-miR-181b-5p	3409.61	3768.07	3051.14	0.809735	-0.304478	0.168879	1
mmu-miR-181b-1-3p	17.6368	15.6212	19.6523	1.25806	0.331199	0.457316	1
mmu-miR-181b-2-3p	3.04827	3.76357	2.33297	0.619884	-0.68993	0.575571	1
mmu-miR-181c-5p	520.666	572.22	469.113	0.819812	-0.286635	0.370055	1
mmu-miR-181c-3p	188.18	202.489	173.87	0.858665	-0.219833	0.395193	1
mmu-miR-181d-5p	1121.43	1281.63	961.218	0.749995	-0.415047	0.0732026	1
mmu-miR-181d-3p	1.10014	0.565552	1.63472	2.89049	1.53131	0.599476	1
mmu-miR-182-5p	2629.92	2321.15	2938.69	1.26605	0.340333	0.234127	1
mmu-miR-182-3p	1.5561	1.16636	1.94584	1.66829	0.738374	0.773058	1
mmu-miR-183-5p	1588.4	1441.64	1735.16	1.2036	0.267355	0.292313	1
mmu-miR-183-3p	6.38732	4.97098	7.80366	1.56984	0.65062	0.451061	1
mmu-miR-1839-5p	1896.53	1797.12	1995.93	1.11063	0.151377	0.4997	1
mmu-miR-1839-3p	59.063	58.2344	59.8917	1.02846	0.0404838	0.861083	1
mmu-miR-184-3p	38.3519	18.296	58.4077	3.19237	1.67463	5.99169e-06	0.00136638
mmu-miR-1843a-5p	1373.42	1345.16	1401.69	1.04202	0.0593883	0.854218	1
mmu-miR-1843a-3p	30.0278	32.6137	27.4419	0.841424	-0.249096	0.468194	1
mmu-miR-1843b-5p	1371.35	1344.05	1398.66	1.04062	0.0574492	0.860276	1
mmu-miR-1843b-3p	74.0727	73.8201	74.3253	1.00684	0.00984101	0.994419	1
mmu-miR-185-5p	1873.65	1847.46	1899.83	1.02835	0.0403276	0.832588	1
mmu-miR-185-3p	14.7071	15.2352	14.179	0.93068	-0.103644	0.778605	1
mmu-miR-186-5p	2433.75	2619.73	2247.77	0.858014	-0.220927	0.334052	1
mmu-miR-186-3p	6.86184	5.47718	8.24651	1.50561	0.590351	0.493709	1
mmu-miR-187-5p	7.46245	7.45136	7.47354	1.00298	0.00428883	1	1
mmu-miR-187-3p	271.605	308.279	234.931	0.762072	-0.392001	0.10256	1
mmu-miR-188-5p	15.8356	13.6567	18.0145	1.3191	0.399552	0.365072	1
mmu-miR-188-3p	1.22598	1.16636	1.2856	1.10222	0.140418	1	1
mmu-miR-1895	1.0753	1.47135	0.679248	0.46165	-1.11513	0.790931	1
mmu-miR-18a-5p	82.4231	72.1595	92.6867	1.28447	0.361174	0.19022	1
mmu-miR-18a-3p	12.2589	10.0852	14.4326	1.43108	0.5171	0.290817	1
mmu-miR-18b-5p	5.6778	3.42332	7.93228	2.31713	1.21234	0.133652	1
mmu-miR-18b-3p	0.311375	0.273623	0.349126	1.27594	0.351557	1	1
mmu-miR-190a-5p	57.3792	66.4733	48.2852	0.726385	-0.461195	0.217855	1
mmu-miR-190a-3p	2.25096	3.21632	1.2856	0.39971	-1.32297	0.312795	1
mmu-miR-190b-5p	18.9814	18.7382	19.2246	1.02596	0.0369746	1	1
mmu-miR-190b-3p	1.44759	0.304983	2.5902	8.49293	3.08626	0.237582	1
mmu-miR-191-5p	10965	11250.2	10679.8	0.949295	-0.0750709	0.722942	1
mmu-miR-191-3p	16.835	15.7615	17.9085	1.13622	0.184237	0.828559	1
mmu-miR-1912-5p	51.4712	59.4922	43.4502	0.730351	-0.453337	0.138484	1
mmu-miR-1912-3p	14.7414	16.8116	12.6711	0.753712	-0.407915	0.450112	1
mmu-miR-192-5p	2315.4	2209.65	2421.15	1.09572	0.131875	0.645749	1
mmu-miR-192-3p	0.523689	0	1.04738	Inf	Inf	0.482669	1
mmu-miR-1927	2.3953	2.0369	2.7537	1.35191	0.434996	0.867119	1
mmu-miR-1929-5p	1.84548	1.98333	1.70762	0.860985	-0.215939	1	1
mmu-miR-1930-5p	3.40478	3.19411	3.61545	1.13191	0.178762	0.894651	1
mmu-miR-1930-3p	0.136812	0.273623	0	0	#NAME?	1	1
mmu-miR-1931	0.403929	0	0.807859	Inf	Inf	0.539504	1
mmu-miR-1932	0.650999	0.273623	1.02837	3.75836	1.9101	0.593185	1
mmu-miR-1933-3p	1.65038	0.839176	2.46159	2.93334	1.55254	0.443813	1
mmu-miR-1934-5p	3.57498	2.81726	4.33271	1.53792	0.620978	0.551996	1
mmu-miR-1934-3p	0.481012	0.282776	0.679248	2.40207	1.26428	0.86509	1
mmu-miR-1936	0.543851	0.609965	0.477737	0.78322	-0.352511	1	1
mmu-miR-1938	0.809668	0.609965	1.00937	1.6548	0.726655	0.826799	1
mmu-miR-193a-5p	35.4656	36.2191	34.7121	0.958393	-0.0613103	0.868374	1
mmu-miR-193a-3p	28.1001	34.2078	21.9924	0.642906	-0.637321	0.142072	1
mmu-miR-193b-5p	1.47465	1.46219	1.48711	1.01704	0.0243728	1	1
mmu-miR-193b-3p	61.0494	64.4084	57.6905	0.895698	-0.158915	0.679746	1
mmu-miR-194-5p	1273.85	1371.19	1176.51	0.858026	-0.220907	0.423912	1
mmu-miR-194-1-3p	0.315951	0.282776	0.349126	1.23464	0.304087	1	1
mmu-miR-194-2-3p	4.68304	3.50825	5.85782	1.66973	0.739614	0.374	1
mmu-miR-1941-5p	7.45869	9.09445	5.82293	0.640273	-0.64324	0.331914	1
mmu-miR-1941-3p	26.9753	28.7065	25.2441	0.879387	-0.185431	0.779846	1
mmu-miR-1943-5p	14.6055	11.6153	17.5956	1.51486	0.599183	0.228075	1
mmu-miR-1943-3p	4.6639	5.69333	3.63446	0.638371	-0.647534	0.533381	1
mmu-miR-1945	2.67087	2.31052	3.03123	1.31192	0.391682	0.836725	1
mmu-miR-1946a	0.152491	0.304983	0	0	#NAME?	1	1
mmu-miR-1946b	0.380257	0.282776	0.477737	1.68945	0.756556	1	1
mmu-miR-1947-5p	16.2756	13.1794	19.3717	1.46985	0.555665	0.224048	1
mmu-miR-1948-5p	3.38443	3.44553	3.32334	0.964537	-0.0520917	1	1
mmu-miR-1948-3p	0.317552	0.304983	0.330122	1.08243	0.114271	1	1
mmu-miR-1949	1.572	0.830023	2.31397	2.78784	1.47915	0.445494	1
mmu-miR-1950	0.446371	0.892742	0	0	#NAME?	0.533462	1
mmu-miR-1953	1.0516	0.304983	1.79822	5.89615	2.55977	0.283569	1
mmu-miR-1954	8.31173	7.25486	9.3686	1.29136	0.368886	0.778178	1
mmu-miR-1955-5p	2.59994	3.82238	1.3775	0.360377	-1.47242	0.32821	1
mmu-miR-1955-3p	2.90965	2.87998	2.93932	1.02061	0.0294265	1	1
mmu-miR-1956	2.09196	2.09047	2.09346	1.00143	0.00206134	1	1
mmu-miR-1957a	2.56656	3.5174	1.61572	0.45935	-1.12233	0.378013	1
mmu-miR-1958	0.897625	1.13501	0.660244	0.58171	-0.781629	0.972256	1
mmu-miR-195a-5p	3997.66	4132.08	3863.24	0.934937	-0.0970594	0.765568	1
mmu-miR-195a-3p	207.504	225.42	189.587	0.841041	-0.249752	0.292875	1
mmu-miR-195b	3.6641	3.67474	3.65346	0.99421	-0.00837788	1	1
mmu-miR-1960	0.886521	1.1128	0.660244	0.593318	-0.753122	0.973421	1
mmu-miR-1961	6.64946	6.59523	6.70369	1.01645	0.0235332	1	1
mmu-miR-1964-5p	0.174563	0	0.349126	Inf	Inf	0.922696	1
mmu-miR-1964-3p	60.5019	62.1619	58.8419	0.946592	-0.079186	0.702629	1
mmu-miR-1966-3p	1.25263	0.870535	1.63472	1.87784	0.909071	0.799667	1
mmu-miR-1967	0.514187	0	1.02837	Inf	Inf	0.32825	1
mmu-miR-1968-5p	11.0169	11.8432	10.1905	0.860455	-0.216829	0.836272	1
mmu-miR-1969	0.66956	0.861382	0.477737	0.554617	-0.850437	0.881651	1
mmu-miR-196a-5p	0.415011	0.830023	0	0	#NAME?	0.545612	1
mmu-miR-196a-1-3p	0.141388	0.282776	0	0	#NAME?	1	1
mmu-miR-196b-5p	7.29702	8.15069	6.44335	0.790528	-0.339111	0.901575	1
mmu-miR-196b-3p	0.136812	0.273623	0	0	#NAME?	1	1
mmu-miR-1970	0.872485	1.74497	0	0	#NAME?	0.183469	1
mmu-miR-1981-5p	193.603	197.557	189.649	0.959971	-0.0589367	0.997147	1
mmu-miR-1981-3p	14.941	15.6256	14.2564	0.912372	-0.132306	0.809006	1
mmu-miR-1982-5p	0.141388	0.282776	0	0	#NAME?	1	1
mmu-miR-1982-3p	1.49619	2.0369	0.955474	0.469082	-1.09209	0.49595	1
mmu-miR-1983	9.08184	5.82267	12.341	2.11947	1.08371	0.0779464	1
mmu-miR-199a-5p	9949.99	10471.6	9428.37	0.900374	-0.151404	0.536465	1
mmu-miR-199a-3p	36453.9	37837.7	35070	0.926854	-0.109585	0.595125	1
mmu-miR-199b-3p	36453.9	37837.7	35070	0.926854	-0.109585	0.595125	1
mmu-miR-199b-5p	3223.04	3487.53	2958.55	0.848324	-0.237313	0.384389	1
mmu-miR-19a-5p	0.141388	0.282776	0	0	#NAME?	1	1
mmu-miR-19a-3p	293.909	313.153	274.665	0.877096	-0.189194	0.460194	1
mmu-miR-19b-3p	1783.73	1990.75	1576.7	0.792012	-0.336405	0.128351	1
mmu-miR-19b-1-5p	1.64267	2.25696	1.02837	0.455646	-1.13401	0.601468	1
mmu-miR-19b-2-5p	0.136812	0.273623	0	0	#NAME?	1	1
mmu-miR-1a-1-5p	1.70915	2.0408	1.3775	0.67498	-0.567083	0.923122	1
mmu-miR-1a-3p	17929.7	21175.1	14684.2	0.693466	-0.528104	0.0318938	0.844189
mmu-miR-1a-2-5p	4.76734	5.53209	4.00259	0.723521	-0.466893	0.711581	1
mmu-miR-1b-5p	38199.8	44236.1	32163.6	0.72709	-0.459795	0.0791073	1
mmu-miR-1b-3p	1.20572	2.08131	0.330122	0.158612	-2.65642	0.330257	1
mmu-miR-200a-5p	476.377	469.384	483.371	1.0298	0.0423622	0.83143	1
mmu-miR-200a-3p	41859.1	45687	38031.3	0.832432	-0.264596	0.201274	1
mmu-miR-200b-5p	85.4727	74.8279	96.1175	1.28451	0.361224	0.223921	1
mmu-miR-200b-3p	17457.9	17012.4	17903.4	1.05237	0.073647	0.767521	1
mmu-miR-200c-5p	4.92246	4.0777	5.76722	1.41433	0.50012	0.532911	1
mmu-miR-200c-3p	6929.76	6367.3	7492.22	1.17667	0.234712	0.372116	1
mmu-miR-201-5p	1.70729	1.74497	1.66961	0.956814	-0.0636889	1	1
mmu-miR-201-3p	0.165061	0	0.330122	Inf	Inf	0.922682	1
mmu-miR-202-5p	0.238869	0	0.477737	Inf	Inf	0.922792	1
mmu-miR-202-3p	0.152491	0.304983	0	0	#NAME?	1	1
mmu-miR-203-5p	8.7355	10.5658	6.9052	0.653543	-0.613646	0.398817	1
mmu-miR-203-3p	3543.25	3770.6	3315.91	0.879411	-0.185391	0.438013	1
mmu-miR-204-5p	19.0371	27.6785	10.3957	0.375587	-1.41278	0.00309928	0.248591
mmu-miR-204-3p	0.141388	0.282776	0	0	#NAME?	1	1
mmu-miR-205-5p	137.139	194.061	80.2173	0.413361	-1.27452	7.0311e-06	0.00136638
mmu-miR-205-3p	0.447837	0.565552	0.330122	0.583716	-0.776662	1	1
mmu-miR-206-3p	18.4242	19.2554	17.593	0.913666	-0.130262	0.721846	1
mmu-miR-208a-5p	0.327054	0.304983	0.349126	1.14474	0.19502	1	1
mmu-miR-208a-3p	78.3379	103.966	52.7097	0.506989	-0.979973	0.00668641	0.371255
mmu-miR-208b-3p	25.5699	28.1839	22.9559	0.814504	-0.296006	0.366894	1
mmu-miR-20a-5p	2750.75	2478.52	3022.99	1.21968	0.286497	0.282216	1
mmu-miR-20a-3p	7.69435	8.02606	7.36263	0.917341	-0.12447	0.867919	1
mmu-miR-20b-5p	47.8402	42.4664	53.214	1.25309	0.325485	0.265021	1
mmu-miR-210-5p	4.8606	4.2664	5.4548	1.27855	0.354508	0.806882	1
mmu-miR-210-3p	318.57	366.721	270.42	0.7374	-0.439481	0.0911247	1
mmu-miR-211-5p	6.78046	8.05352	5.5074	0.68385	-0.548249	0.431255	1
mmu-miR-212-5p	16.4592	14.1146	18.8039	1.33223	0.413846	0.443308	1
mmu-miR-212-3p	14.9611	10.9204	19.0018	1.74002	0.799101	0.146784	1
mmu-miR-2137	2.36714	1.74107	2.99322	1.71918	0.781723	0.584566	1
mmu-miR-214-5p	332.643	329.036	336.25	1.02193	0.0312912	0.946196	1
mmu-miR-214-3p	898.351	839.737	956.965	1.1396	0.188528	0.369274	1
mmu-miR-215-5p	41.4165	34.8152	48.0178	1.37922	0.463851	0.174778	1
mmu-miR-215-3p	0.550243	0.273623	0.826863	3.0219	1.59546	0.867267	1
mmu-miR-216a-5p	0.655575	0.282776	1.02837	3.63671	1.86263	0.592868	1
mmu-miR-216b-5p	0.317552	0.304983	0.330122	1.08243	0.114271	1	1
mmu-miR-216b-3p	0.438684	0.547247	0.330122	0.603242	-0.729192	1	1
mmu-miR-216c-5p	0.293879	0.587759	0	0	#NAME?	0.76476	1
mmu-miR-217-5p	1.97286	1.13501	2.81071	2.47639	1.30824	0.454511	1
mmu-miR-218-5p	5086.55	5107.58	5065.51	0.991762	-0.0119338	0.973538	1
mmu-miR-218-1-3p	2.79965	2.25696	3.34234	1.48091	0.566481	0.693127	1
mmu-miR-218-2-3p	0.136812	0.273623	0	0	#NAME?	1	1
mmu-miR-219a-5p	11.5692	11.6433	11.4951	0.987271	-0.0184812	1	1
mmu-miR-219a-1-3p	10.6779	10.3732	10.9825	1.05874	0.0823464	0.951906	1
mmu-miR-219a-2-3p	2.46595	4.27165	0.660244	0.154564	-2.69372	0.073455	1
mmu-miR-219b-5p	1.80719	3.13665	0.477737	0.152308	-2.71493	0.096322	1
mmu-miR-219b-3p	20.2492	23.3311	17.1673	0.735814	-0.442587	0.377223	1
mmu-miR-219c-5p	9.65611	11.1183	8.19391	0.736976	-0.440311	0.44258	1
mmu-miR-219c-3p	0.165061	0	0.330122	Inf	Inf	0.922682	1
mmu-miR-21a-5p	415399	240518	590281	2.4542	1.29525	0.00308228	0.248591
mmu-miR-21a-3p	71.8609	40.9193	102.802	2.51232	1.32902	1.2796e-05	0.00213145
mmu-miR-21b	89.1521	68.353	109.951	1.60858	0.685787	0.0506655	1
mmu-miR-21c	78.3754	57.765	98.9858	1.7136	0.777027	0.0795472	1
mmu-miR-22-5p	378.446	380.033	376.858	0.991644	-0.0121062	0.834982	1
mmu-miR-22-3p	42674.7	47191.9	38157.4	0.808558	-0.306576	0.442197	1
mmu-miR-221-5p	420.036	401.814	438.258	1.0907	0.125252	0.604984	1
mmu-miR-221-3p	3291.98	3173.18	3410.78	1.07488	0.104176	0.667157	1
mmu-miR-222-5p	28.9742	26.0882	31.8603	1.22126	0.288365	0.466328	1
mmu-miR-222-3p	1516.92	1545.38	1488.47	0.963177	-0.0541265	0.813742	1
mmu-miR-223-5p	78.7165	47.5223	109.911	2.31282	1.20966	0.0270527	0.769352
mmu-miR-223-3p	711.989	573.711	850.266	1.48204	0.567588	0.0726568	1
mmu-miR-224-5p	501.389	478.549	524.23	1.09546	0.131533	0.753984	1
mmu-miR-224-3p	1.57016	1.98333	1.15698	0.583353	-0.777558	0.718022	1
mmu-miR-23a-5p	1.67435	0.852229	2.49648	2.92935	1.55058	0.327757	1
mmu-miR-23a-3p	15077.8	14848.6	15307	1.03088	0.0438697	0.754073	1
mmu-miR-23b-5p	13.5434	12.6524	14.4345	1.14085	0.19011	0.776143	1
mmu-miR-23b-3p	10921.4	11109.4	10733.5	0.966164	-0.0496604	0.941459	1
mmu-miR-24-1-5p	226.323	236.138	216.509	0.916872	-0.125207	0.579008	1
mmu-miR-24-3p	49756.7	51993	47520.4	0.913977	-0.12977	0.580644	1
mmu-miR-24-2-5p	4066.29	4202.82	3929.77	0.93503	-0.0969149	0.637669	1
mmu-miR-25-5p	14.4462	11.2424	17.65	1.56995	0.650721	0.259079	1
mmu-miR-25-3p	5090.38	4975.65	5205.1	1.04611	0.065041	0.692418	1
mmu-miR-26a-5p	147020	149064	144976	0.972573	-0.0401221	0.782848	1
mmu-miR-26a-1-3p	6.14648	5.37004	6.92291	1.28917	0.366444	0.736839	1
mmu-miR-26a-2-3p	47.6328	41.4665	53.799	1.29741	0.375632	0.485979	1
mmu-miR-26b-5p	18482	18916	18048.1	0.954117	-0.0677612	0.736479	1
mmu-miR-26b-3p	38.5289	40.8441	36.2138	0.886637	-0.173585	0.630729	1
mmu-miR-27a-5p	247.69	180.024	315.357	1.75175	0.808793	0.0103144	0.522894
mmu-miR-27a-3p	37503.4	42412.6	32594.3	0.768504	-0.379876	0.0853604	1
mmu-miR-27b-5p	85.3795	71.4809	99.2781	1.38888	0.473919	0.0984704	1
mmu-miR-27b-3p	99443.7	106248	92639.1	0.871912	-0.197746	0.407584	1
mmu-miR-28a-5p	639.259	672.549	605.97	0.901005	-0.150392	0.500539	1
mmu-miR-28a-3p	285.406	249.269	321.544	1.28995	0.367315	0.122374	1
mmu-miR-28c	637.004	671.436	602.572	0.897438	-0.156116	0.488756	1
mmu-miR-28b	1.26531	1.72276	0.807859	0.468932	-1.09255	0.633244	1
mmu-miR-290a-5p	0.174563	0	0.349126	Inf	Inf	0.922696	1
mmu-miR-291a-5p	0.679248	0	1.3585	Inf	Inf	0.195253	1
mmu-miR-291a-3p	0.446371	0.892742	0	0	#NAME?	0.533462	1
mmu-miR-292a-5p	0.770315	0.861382	0.679248	0.788556	-0.342715	1	1
mmu-miR-292a-3p	1.41804	0.852229	1.98385	2.32783	1.21899	0.601175	1
mmu-miR-292b-5p	0.619425	0.578606	0.660244	1.14109	0.190417	1	1
mmu-miR-292b-3p	1.06731	0.830023	1.3046	1.57176	0.652385	1	1
mmu-miR-293-5p	0.141388	0.282776	0	0	#NAME?	1	1
mmu-miR-293-3p	2.28388	1.42693	3.14083	2.2011	1.13823	0.460119	1
mmu-miR-294-3p	0.560976	1.12195	0	0	#NAME?	0.381771	1
mmu-miR-295-3p	1.44329	1.39948	1.48711	1.06262	0.0876217	1	1
mmu-miR-296-5p	8.02682	6.80088	9.25276	1.36052	0.444163	0.524419	1
mmu-miR-296-3p	7.66874	5.79131	9.54618	1.64836	0.721033	0.224369	1
mmu-miR-297a-5p	2.60004	2.57499	2.62509	1.01945	0.0277967	1	1
mmu-miR-669m-5p	2.37193	2.61551	2.12835	0.813742	-0.297357	1	1
mmu-miR-466m-5p	2.37193	2.61551	2.12835	0.813742	-0.297357	1	1
mmu-miR-297b-3p	16.7359	11.8229	21.649	1.83111	0.872716	0.0845502	1
mmu-miR-297a-3p	16.7359	11.8229	21.649	1.83111	0.872716	0.0845502	1
mmu-miR-297c-3p	16.7359	11.8229	21.649	1.83111	0.872716	0.0845502	1
mmu-miR-297b-5p	4.00335	3.14055	4.86616	1.54946	0.631768	0.653867	1
mmu-miR-297c-5p	0.136812	0.273623	0	0	#NAME?	1	1
mmu-miR-298-5p	17.4135	12.2428	22.5841	1.84469	0.883376	0.0586799	1
mmu-miR-299a-5p	14.5386	7.92808	21.1491	2.66762	1.41555	0.0325802	0.844189
mmu-miR-299a-3p	86.3731	75.5461	97.2001	1.28663	0.363602	0.397961	1
mmu-miR-299b-5p	13.808	6.79698	20.819	3.06298	1.61493	0.0168235	0.59443
mmu-miR-299b-3p	85.1425	74.3705	95.9145	1.28968	0.367018	0.40021	1
mmu-miR-29a-5p	45.309	47.0149	43.603	0.927429	-0.108691	0.714286	1
mmu-miR-29a-3p	32973.8	36509.6	29438	0.806309	-0.310595	0.176241	1
mmu-miR-29b-1-5p	3.93489	3.35145	4.51833	1.34817	0.431005	0.747672	1
mmu-miR-29b-3p	1048.35	1147.73	948.973	0.826823	-0.27435	0.306416	1
mmu-miR-29b-2-5p	25.2914	31.3905	19.1923	0.611405	-0.709801	0.0934591	1
mmu-miR-29c-5p	144.082	148.773	139.391	0.93694	-0.0939717	0.725397	1
mmu-miR-29c-3p	509.378	564.534	454.221	0.804594	-0.313667	0.238844	1
mmu-miR-300-5p	1.56249	0.830023	2.29497	2.76494	1.46725	0.445705	1
mmu-miR-300-3p	167.946	138.049	197.843	1.43314	0.519176	0.0460421	1
mmu-miR-301a-5p	44.4493	48.3007	40.5978	0.840524	-0.25064	0.452792	1
mmu-miR-301a-3p	33.7134	34.4153	33.0116	0.959212	-0.0600786	0.885956	1
mmu-miR-301b-5p	0.642798	0	1.2856	Inf	Inf	0.307518	1
mmu-miR-301b-3p	2.19955	1.16636	3.23274	2.77163	1.47074	0.255808	1
mmu-miR-3057-5p	5.2001	7.55459	2.8456	0.376672	-1.40862	0.128062	1
mmu-miR-3057-3p	0.6224	0.565552	0.679248	1.20103	0.264277	1	1
mmu-miR-3058-5p	0.848834	1.21993	0.477737	0.39161	-1.35251	0.751615	1
mmu-miR-3058-3p	0.892977	0.609965	1.17599	1.92796	0.947075	0.829394	1
mmu-miR-3060-3p	5.50527	6.34771	4.66283	0.734569	-0.44503	0.708422	1
mmu-miR-3061-5p	4.06241	4.21283	3.91198	0.928588	-0.10689	1	1
mmu-miR-3061-3p	2.11425	1.41778	2.81071	1.98247	0.9873	0.592133	1
mmu-miR-3062-5p	0.45894	0.587759	0.330122	0.561662	-0.832226	1	1
mmu-miR-3064-5p	3.59206	2.00554	5.17858	2.58213	1.36856	0.173689	1
mmu-miR-3064-3p	1.14748	0	2.29497	Inf	Inf	0.0635233	1
mmu-miR-3065-5p	182.605	223.57	141.641	0.633545	-0.658481	0.0108701	0.528106
mmu-miR-3065-3p	219.409	217.921	220.896	1.01365	0.019564	1	1
mmu-miR-3066-5p	6.73291	5.09252	8.3733	1.64424	0.717417	0.31075	1
mmu-miR-3066-3p	0.141388	0.282776	0	0	#NAME?	1	1
mmu-miR-3068-5p	297.313	330.291	264.335	0.80031	-0.321369	0.244196	1
mmu-miR-3068-3p	163.413	162.256	164.57	1.01426	0.0204266	0.839164	1
mmu-miR-3069-5p	0.141388	0.282776	0	0	#NAME?	1	1
mmu-miR-3069-3p	1.70455	0.304983	3.10413	10.178	3.34739	0.19886	1
mmu-miR-3071-5p	432.516	452.262	412.77	0.912679	-0.131821	0.699609	1
mmu-miR-3071-3p	172.945	163.155	182.736	1.12002	0.163518	0.563991	1
mmu-miR-3072-3p	1.52923	1.40473	1.65373	1.17726	0.235429	1	1
mmu-miR-3073a-3p	0.327054	0.304983	0.349126	1.14474	0.19502	1	1
mmu-miR-3074-5p	83343.6	83436.1	83251.1	0.997782	-0.00320281	0.943467	1
mmu-miR-3074-1-3p	357.432	393.388	321.475	0.817197	-0.291244	0.217873	1
mmu-miR-3074-2-3p	9128.3	9245.44	9011.16	0.97466	-0.0370291	0.87931	1
mmu-miR-3076-5p	0.403929	0	0.807859	Inf	Inf	0.539504	1
mmu-miR-3076-3p	1.89905	1.13501	2.6631	2.34633	1.23041	0.45536	1
mmu-miR-3077-3p	0.174563	0	0.349126	Inf	Inf	0.922696	1
mmu-miR-3079-5p	1.61423	1.13501	2.09346	1.84444	0.883187	0.77455	1
mmu-miR-3079-3p	0.141388	0.282776	0	0	#NAME?	1	1
mmu-miR-3080-3p	0.165061	0	0.330122	Inf	Inf	0.922682	1
mmu-miR-3081-3p	62.3943	58.1521	66.6365	1.1459	0.196483	0.534829	1
mmu-miR-3082-5p	0.947759	1.41778	0.477737	0.336961	-1.56935	0.523701	1
mmu-miR-3082-3p	8.00462	7.85957	8.14967	1.03691	0.0522915	0.868094	1
mmu-miR-3083-5p	3.44907	4.23504	2.6631	0.628824	-0.669271	0.547121	1
mmu-miR-3083-3p	0.576656	1.15331	0	0	#NAME?	0.377047	1
mmu-miR-3084-5p	7.17822	5.98001	8.37642	1.40074	0.486186	0.549355	1
mmu-miR-3084-3p	4.10136	5.1905	3.01222	0.580334	-0.785045	0.447674	1
mmu-miR-3085-3p	0.165061	0	0.330122	Inf	Inf	0.922682	1
mmu-miR-3086-5p	3.46003	2.60635	4.31371	1.65507	0.726895	0.459081	1
mmu-miR-3086-3p	0.141388	0.282776	0	0	#NAME?	1	1
mmu-miR-3087-5p	0.141388	0.282776	0	0	#NAME?	1	1
mmu-miR-3087-3p	0.238869	0	0.477737	Inf	Inf	0.922792	1
mmu-miR-3088-5p	0.141388	0.282776	0	0	#NAME?	1	1
mmu-miR-3088-3p	2.02015	0.883589	3.15672	3.57261	1.83698	0.170389	1
mmu-miR-3089-3p	1.22157	1.10365	1.33949	1.2137	0.279408	0.971913	1
mmu-miR-3091-3p	0.55482	0.282776	0.826863	2.92409	1.54799	0.867396	1
mmu-miR-3092-3p	0.415011	0.830023	0	0	#NAME?	0.545612	1
mmu-miR-3094-3p	0.174563	0	0.349126	Inf	Inf	0.922696	1
mmu-miR-3095-3p	1.42262	0.861382	1.98385	2.3031	1.20358	0.60115	1
mmu-miR-3097-5p	4.12799	3.44553	4.81045	1.39614	0.481445	0.637086	1
mmu-miR-3097-3p	2.42687	1.73192	3.12183	1.80253	0.850021	0.585108	1
mmu-miR-3098-5p	0.929198	0.830023	1.02837	1.23897	0.309142	1	1
mmu-miR-3098-3p	0.743667	1.15721	0.330122	0.285273	-1.80958	0.694038	1
mmu-miR-3099-3p	0.174563	0	0.349126	Inf	Inf	0.922696	1
mmu-miR-30a-5p	264093	257378	270807	1.05218	0.0733758	0.709284	1
mmu-miR-30a-3p	5230.38	5363.95	5096.82	0.950198	-0.0736992	0.678541	1
mmu-miR-30b-5p	16290.9	17129.9	15451.8	0.902038	-0.148739	0.559225	1
mmu-miR-30b-3p	160.848	160.944	160.752	0.998804	-0.00172622	0.994711	1
mmu-miR-30c-5p	42502.1	42872.8	42131.4	0.982706	-0.0251678	0.841322	1
mmu-miR-30c-1-3p	27.4046	25.9081	28.9012	1.11553	0.157727	0.786356	1
mmu-miR-30c-2-3p	784.658	775.198	794.117	1.02441	0.0347869	0.963634	1
mmu-miR-30d-5p	115667	118194	113140	0.957243	-0.0630435	0.758545	1
mmu-miR-30d-3p	481.154	506.161	456.146	0.901186	-0.150103	0.473913	1
mmu-miR-30e-5p	28897.2	32295.7	25498.7	0.789538	-0.340919	0.128149	1
mmu-miR-30e-3p	829.135	830.314	827.956	0.99716	-0.00410242	0.979566	1
mmu-miR-30f	3709.55	3654.79	3764.31	1.02997	0.0425988	0.850537	1
mmu-miR-31-5p	686.158	670.282	702.033	1.04737	0.0667706	0.906763	1
mmu-miR-31-3p	33.8084	28.0227	39.5942	1.41294	0.498695	0.197494	1
mmu-miR-3100-5p	0.627326	0.5564	0.698252	1.25495	0.327626	1	1
mmu-miR-3101-3p	0.174563	0	0.349126	Inf	Inf	0.922696	1
mmu-miR-3102-5p.2-5p	2.33304	1.47135	3.19473	2.17129	1.11856	0.354774	1
mmu-miR-3102-3p.2-3p	3.09058	4.30691	1.87424	0.435171	-1.20035	0.31135	1
mmu-miR-3102-3p	38.793	43.4674	34.1186	0.784924	-0.349375	0.395639	1
mmu-miR-3103-5p	0.403929	0	0.807859	Inf	Inf	0.539504	1
mmu-miR-3103-3p	1.78731	2.27001	1.3046	0.574711	-0.799092	0.585853	1
mmu-miR-3105-5p	1.26701	1.17552	1.3585	1.15566	0.208713	0.975231	1
mmu-miR-3105-3p	10.5293	12.3565	8.70213	0.704253	-0.505834	0.407625	1
mmu-miR-3108-5p	0.289303	0.578606	0	0	#NAME?	0.766695	1
mmu-miR-3109-5p	1.46208	1.76718	1.15698	0.654708	-0.611077	0.8581	1
mmu-miR-3109-3p	1.65677	1.45829	1.85524	1.2722	0.347322	0.933831	1
mmu-miR-3110-5p	2.43301	1.12195	3.74406	3.3371	1.73859	0.28393	1
mmu-miR-3112-5p	0.646073	0.282776	1.00937	3.5695	1.83572	0.593531	1
mmu-miR-3154	0.479546	0.609965	0.349126	0.57237	-0.80498	1	1
mmu-miR-32-5p	1298.53	1488.96	1108.11	0.744217	-0.426204	0.0834556	1
mmu-miR-32-3p	19.298	17.4255	21.1704	1.21491	0.280851	0.627541	1
mmu-miR-320-3p	1556.13	1644.58	1467.69	0.892442	-0.16417	0.548174	1
mmu-miR-322-5p	743.204	805.094	681.315	0.846255	-0.240836	0.347731	1
mmu-miR-322-3p	2752.07	2823.43	2680.72	0.949456	-0.0748275	0.753427	1
mmu-miR-323-3p	2.45217	2.92049	1.98385	0.679286	-0.557908	0.716948	1
mmu-miR-324-5p	71.0361	62.99	79.0822	1.25547	0.328229	0.235569	1
mmu-miR-324-3p	73.0998	69.2312	76.9684	1.11176	0.152845	0.55445	1
mmu-miR-325-5p	0.282776	0.565552	0	0	#NAME?	0.769526	1
mmu-miR-326-5p	0.174563	0	0.349126	Inf	Inf	0.922696	1
mmu-miR-326-3p	748.091	737.945	758.236	1.0275	0.0391335	0.831933	1
mmu-miR-328-3p	1188.6	1364.05	1013.15	0.742753	-0.429046	0.0523887	1
mmu-miR-329-5p	28.1118	25.9283	30.2954	1.16843	0.224571	0.494317	1
mmu-miR-329-3p	22.5023	18.4351	26.5695	1.44125	0.52732	0.255538	1
mmu-miR-33-5p	66.0422	67.5208	64.5636	0.956204	-0.0646104	0.733761	1
mmu-miR-33-3p	21.8885	21.1199	22.657	1.07278	0.101356	0.778716	1
mmu-miR-330-5p	202.09	206.136	198.044	0.960745	-0.0577739	0.806787	1
mmu-miR-330-3p	72.2021	75.4684	68.9359	0.913441	-0.130617	0.711595	1
mmu-miR-331-5p	6.68289	6.8636	6.50218	0.947343	-0.0780416	0.96074	1
mmu-miR-331-3p	125.695	129.539	121.851	0.94065	-0.0882694	0.69552	1
mmu-miR-335-5p	655.789	652.139	659.439	1.01119	0.0160611	0.994558	1
mmu-miR-335-3p	267.16	214.819	319.501	1.4873	0.5727	0.0226217	0.659421
mmu-miR-337-5p	58.2609	52.0512	64.4707	1.2386	0.308713	0.379428	1
mmu-miR-337-3p	2.86061	3.09613	2.62509	0.84786	-0.238102	0.931162	1
mmu-miR-338-5p	110.836	108.993	112.678	1.03381	0.0479696	0.943205	1
mmu-miR-338-3p	87.0061	101.559	72.4532	0.71341	-0.487197	0.164114	1
mmu-miR-339-5p	697.767	708.817	686.716	0.96882	-0.0456988	0.795793	1
mmu-miR-339-3p	125.051	138.569	111.533	0.804893	-0.313131	0.282229	1
mmu-miR-340-5p	5000.27	3990.43	6010.12	1.50613	0.590848	0.0208863	0.640879
mmu-miR-340-3p	213.906	203.551	224.261	1.10174	0.139787	0.598935	1
mmu-miR-341-5p	0.174563	0	0.349126	Inf	Inf	0.922696	1
mmu-miR-341-3p	75.7936	52.7344	98.8528	1.87454	0.906539	0.0684768	1
mmu-miR-342-5p	8.82843	7.61395	10.0429	1.31902	0.399462	0.501338	1
mmu-miR-342-3p	749.535	627.242	871.829	1.38994	0.475023	0.0457208	1
mmu-miR-344-3p	105.854	106.049	105.658	0.996306	-0.00533943	0.945635	1
mmu-miR-344b-3p	0.504685	0	1.00937	Inf	Inf	0.330112	1
mmu-miR-344c-3p	0.928984	1.19772	0.660244	0.551248	-0.859225	0.969071	1
mmu-miR-344d-3p	2.22417	3.16275	1.2856	0.40648	-1.29874	0.314958	1
mmu-miR-344d-3-5p	0.410435	0.82087	0	0	#NAME?	0.622858	1
mmu-miR-344e-3p	0.165061	0	0.330122	Inf	Inf	0.922682	1
mmu-miR-344f-3p	0.165061	0	0.330122	Inf	Inf	0.922682	1
mmu-miR-344g-3p	0.55482	0.282776	0.826863	2.92409	1.54799	0.867396	1
mmu-miR-344i	0.165061	0	0.330122	Inf	Inf	0.922682	1
mmu-miR-345-5p	139.546	152.682	126.41	0.827931	-0.272417	0.351844	1
mmu-miR-345-3p	169.533	184.11	154.957	0.841658	-0.248695	0.460566	1
mmu-miR-3470a	19.6383	20.1983	19.0783	0.944547	-0.0823054	0.890772	1
mmu-miR-3470b	44.5306	44.1921	44.8691	1.01532	0.021932	0.991652	1
mmu-miR-3471	0.753055	0	1.50611	Inf	Inf	0.186702	1
mmu-miR-3472	0.960329	1.1128	0.807859	0.72597	-0.462018	0.966037	1
mmu-miR-3473a	3.01643	3.36976	2.6631	0.790293	-0.33954	0.82231	1
mmu-miR-3473b	4.20948	3.17191	5.24706	1.65423	0.726159	0.602595	1
mmu-miR-3473d	2.29378	1.43084	3.15672	2.20621	1.14157	0.355259	1
mmu-miR-3473e	3.61375	1.50271	5.7248	3.80966	1.92966	0.281589	1
mmu-miR-3473f	0.985646	1.49355	0.477737	0.319866	-1.64446	0.554067	1
mmu-miR-3473g	0.441794	0.883589	0	0	#NAME?	0.535154	1
mmu-miR-3474	3.17823	3.23462	3.12183	0.965129	-0.0512068	1	1
mmu-miR-3475-3p	0.136812	0.273623	0	0	#NAME?	1	1
mmu-miR-34a-5p	772.596	709.776	835.416	1.17701	0.235132	0.333809	1
mmu-miR-34a-3p	2.30788	2.88913	1.72663	0.597628	-0.742679	0.728203	1
mmu-miR-34b-5p	8797.06	9866.79	7727.33	0.783165	-0.352611	0.30662	1
mmu-miR-34b-3p	866.718	970.13	763.307	0.786808	-0.345916	0.17252	1
mmu-miR-34c-5p	38214	43351.2	33076.9	0.762998	-0.390248	0.105684	1
mmu-miR-34c-3p	534.875	577.651	492.099	0.851897	-0.23125	0.639526	1
mmu-miR-350-5p	24.4592	20.7084	28.21	1.36225	0.445987	0.291393	1
mmu-miR-350-3p	300.987	256.302	345.672	1.34869	0.431558	0.129953	1
mmu-miR-351-5p	1317.29	1382.86	1251.73	0.905171	-0.143738	0.436398	1
mmu-miR-351-3p	8.41485	8.98933	7.84037	0.872187	-0.197291	0.785591	1
mmu-miR-3535	151.589	140.781	162.398	1.15355	0.20608	0.537032	1
mmu-miR-3544-5p	7.09283	6.05188	8.13379	1.34401	0.426543	0.547985	1
mmu-miR-3544-3p	2.70552	1.70056	3.71047	2.18192	1.1256	0.36194	1
mmu-miR-3547-3p	0.141388	0.282776	0	0	#NAME?	1	1
mmu-miR-3552	1.78719	2.06826	1.50611	0.728202	-0.457589	0.917236	1
mmu-miR-3569-5p	0.152491	0.304983	0	0	#NAME?	1	1
mmu-miR-3569-3p	0.273623	0.547247	0	0	#NAME?	0.773646	1
mmu-miR-3572-5p	0.565923	0.304983	0.826863	2.71118	1.43892	0.867703	1
mmu-miR-3572-3p	2.49334	2.32358	2.6631	1.14612	0.196757	0.995179	1
mmu-miR-361-5p	284.113	280.8	287.427	1.0236	0.0336531	0.850876	1
mmu-miR-361-3p	923.137	987.682	858.591	0.869298	-0.202077	0.41923	1
mmu-miR-362-5p	283.758	219.564	347.952	1.58474	0.664246	0.0325173	0.844189
mmu-miR-362-3p	198.22	185.083	211.357	1.14196	0.191512	0.368669	1
mmu-miR-363-5p	1.82524	1.13501	2.51548	2.21627	1.14813	0.456247	1
mmu-miR-363-3p	29.2309	23.3939	35.0678	1.49901	0.584014	0.202361	1
mmu-miR-365-1-5p	1.76897	1.46219	2.07575	1.41961	0.505498	0.79103	1
mmu-miR-365-3p	813.659	833.764	793.554	0.951773	-0.0713103	0.722274	1
mmu-miR-365-2-5p	7.72239	6.88716	8.55763	1.24255	0.313302	0.75281	1
mmu-miR-369-5p	14.2272	14.9576	13.4967	0.902328	-0.148277	0.765124	1
mmu-miR-369-3p	28.0051	24.1592	31.851	1.31838	0.398763	0.279078	1
mmu-miR-370-5p	0.174563	0	0.349126	Inf	Inf	0.922696	1
mmu-miR-370-3p	22.7457	16.0874	29.404	1.82777	0.870081	0.19903	1
mmu-miR-374b-5p	1341.78	1506.04	1177.52	0.781867	-0.355006	0.188556	1
mmu-miR-374c-5p	1341.64	1505.75	1177.52	0.782013	-0.354735	0.188928	1
mmu-miR-374c-3p	30.9596	31.6791	30.2402	0.954579	-0.067064	0.941869	1
mmu-miR-375-3p	1907.68	2095.38	1719.98	0.820844	-0.28482	0.236775	1
mmu-miR-376a-5p	4.79237	5.34394	4.24081	0.793573	-0.333565	0.710332	1
mmu-miR-376a-3p	0.339624	0	0.679248	Inf	Inf	0.554191	1
mmu-miR-376b-5p	19.5726	18.8211	20.3241	1.07986	0.11084	0.757384	1
mmu-miR-376b-3p	13.9904	9.13106	18.8497	2.06435	1.04569	0.203308	1
mmu-miR-376c-5p	0.424164	0.848329	0	0	#NAME?	0.624578	1
mmu-miR-376c-3p	38.7027	27.3905	50.0149	1.826	0.868683	0.0121172	0.565146
mmu-miR-377-5p	0.466934	0.273623	0.660244	2.41297	1.27081	0.864589	1
mmu-miR-377-3p	9.3359	8.33495	10.3368	1.24018	0.310551	0.687864	1
mmu-miR-378a-5p	128.085	110.277	145.893	1.32297	0.403779	0.115078	1
mmu-miR-378a-3p	6944.7	5802.26	8087.15	1.39379	0.479018	0.181636	1
mmu-miR-378b	292.003	280.218	303.788	1.08411	0.116512	0.542897	1
mmu-miR-378c	1529.29	1425.24	1633.35	1.14602	0.196632	0.415988	1
mmu-miR-378d	1196.71	1002.74	1390.68	1.38688	0.471848	0.0485653	1
mmu-miR-379-5p	581.718	438.891	724.545	1.65085	0.723213	0.0138708	0.570436
mmu-miR-379-3p	15.0672	14.3477	15.7867	1.1003	0.137895	0.705575	1
mmu-miR-380-5p	2.42557	2.00554	2.8456	1.41887	0.504743	0.708846	1
mmu-miR-380-3p	6.79152	4.89992	8.68312	1.77209	0.825455	0.324541	1
mmu-miR-381-3p	462.629	430.26	494.998	1.15046	0.202213	0.388593	1
mmu-miR-382-5p	44.7711	41.7648	47.7775	1.14396	0.194043	0.593097	1
mmu-miR-382-3p	33.3217	28.9709	37.6726	1.30036	0.378913	0.298959	1
mmu-miR-383-5p	4.16061	4.85026	3.47095	0.715623	-0.482729	0.632176	1
mmu-miR-384-5p	0.547247	1.09449	0	0	#NAME?	0.551318	1
mmu-miR-384-3p	0.55482	0.282776	0.826863	2.92409	1.54799	0.867396	1
mmu-miR-3962	2.56529	2.02775	3.10282	1.53018	0.613704	0.712159	1
mmu-miR-3963	20.3434	24.9318	15.7549	0.631922	-0.662181	0.147877	1
mmu-miR-3964	21.4072	22.5619	20.2525	0.89764	-0.155791	0.885116	1
mmu-miR-3965	0.797055	0.273623	1.32049	4.82593	2.27081	0.565041	1
mmu-miR-3966	0.804791	0.304983	1.3046	4.27762	2.09681	0.583899	1
mmu-miR-3967	0.174563	0	0.349126	Inf	Inf	0.922696	1
mmu-miR-3968	56.8267	46.6595	66.994	1.43581	0.521861	0.15891	1
mmu-miR-3969	1.13979	0.609965	1.66961	2.73723	1.45271	0.486948	1
mmu-miR-3970	144.27	138.529	150.011	1.08289	0.114887	0.652297	1
mmu-miR-409-5p	35.8631	38.6387	33.0876	0.856334	-0.223754	0.540642	1
mmu-miR-409-3p	32.0348	13.5307	50.539	3.73514	1.90116	0.000785223	0.091557
mmu-miR-410-3p	36.9823	28.0847	45.8798	1.63362	0.708074	0.177053	1
mmu-miR-411-5p	641.284	576.353	706.214	1.22531	0.293151	0.187633	1
mmu-miR-411-3p	25.4905	19.9691	31.0118	1.55299	0.635048	0.136592	1
mmu-miR-412-5p	0.419588	0.839176	0	0	#NAME?	0.543755	1
mmu-miR-412-3p	0.174563	0	0.349126	Inf	Inf	0.922696	1
mmu-miR-421-5p	0.165061	0	0.330122	Inf	Inf	0.922682	1
mmu-miR-421-3p	79.356	65.6466	93.0655	1.41767	0.503525	0.0833059	1
mmu-miR-423-5p	1043.36	1043.06	1043.67	1.00058	0.000841082	0.970308	1
mmu-miR-423-3p	1892.58	1935.75	1849.41	0.955397	-0.0658281	0.660388	1
mmu-miR-425-5p	727.385	621.93	832.841	1.33912	0.421289	0.13396	1
mmu-miR-425-3p	177.572	196.359	158.785	0.808648	-0.306416	0.309767	1
mmu-miR-429-3p	3638.92	3990.84	3287.01	0.823638	-0.279918	0.204731	1
mmu-miR-431-5p	9.86902	8.56026	11.1778	1.30578	0.384908	0.510479	1
mmu-miR-431-3p	1.10666	0.578606	1.63472	2.82528	1.49839	0.599344	1
mmu-miR-433-5p	0.2782	0.5564	0	0	#NAME?	0.771563	1
mmu-miR-433-3p	29.2198	23.6661	34.7736	1.46934	0.555172	0.275491	1
mmu-miR-434-5p	304.374	250.536	358.213	1.42979	0.515799	0.0339131	0.853049
mmu-miR-434-3p	152.732	138.685	166.779	1.20257	0.266125	0.398225	1
mmu-miR-448-5p	0.141388	0.282776	0	0	#NAME?	1	1
mmu-miR-448-3p	20.8261	22.7786	18.8737	0.82857	-0.271304	0.58835	1
mmu-miR-449a-5p	2535.35	1255.06	3815.63	3.0402	1.60417	5.7492e-06	0.00136638
mmu-miR-449a-3p	13.1421	1.10365	25.1806	22.8158	4.51196	3.29409e-10	3.84091e-07
mmu-miR-449b	8.76487	12.2606	5.26918	0.429767	-1.21837	0.0819223	1
mmu-miR-449c-5p	187.452	40.4638	334.439	8.26514	3.04704	4.37975e-09	2.55339e-06
mmu-miR-449c-3p	0.721482	0.304983	1.13798	3.7313	1.89968	0.588595	1
mmu-miR-450a-5p	1840.74	1932.29	1749.19	0.905243	-0.143623	0.523536	1
mmu-miR-450a-1-3p	9.9715	8.85219	11.0908	1.25289	0.325259	0.743349	1
mmu-miR-450a-2-3p	10.8053	11.7674	9.84322	0.836481	-0.257596	0.613554	1
mmu-miR-450b-5p	254.538	261.928	247.149	0.943575	-0.0837904	0.707006	1
mmu-miR-450b-3p	51.0974	50.4578	51.737	1.02535	0.0361218	0.881884	1
mmu-miR-451a	30336.2	34422.3	26250.2	0.762592	-0.391016	0.264905	1
mmu-miR-451b	2.16331	1.75412	2.57249	1.46654	0.552416	0.774104	1
mmu-miR-452-5p	2.0701	2.02775	2.11246	1.04178	0.0590456	1	1
mmu-miR-452-3p	4.77716	3.917	5.63731	1.43919	0.525257	0.613551	1
mmu-miR-455-5p	1835.27	1943.2	1727.34	0.888917	-0.169879	0.435032	1
mmu-miR-455-3p	458.726	447.417	470.035	1.05055	0.0711471	0.717337	1
mmu-miR-463-3p	0.136812	0.273623	0	0	#NAME?	1	1
mmu-miR-465a-5p	0.273623	0.547247	0	0	#NAME?	0.773646	1
mmu-miR-465a-3p	0.293879	0.587759	0	0	#NAME?	0.76476	1
mmu-miR-465b-3p	0.293879	0.587759	0	0	#NAME?	0.76476	1
mmu-miR-465c-3p	0.293879	0.587759	0	0	#NAME?	0.76476	1
mmu-miR-465b-5p	0.897325	0.839176	0.955474	1.13859	0.187244	1	1
mmu-miR-466a-5p	1.07807	0.870535	1.2856	1.47679	0.562463	1	1
mmu-miR-466a-3p	20.2041	18.8114	21.5969	1.14808	0.199218	0.685554	1
mmu-miR-466b-3p	20.0391	18.8114	21.2668	1.13053	0.176995	0.730928	1
mmu-miR-466c-3p	20.0391	18.8114	21.2668	1.13053	0.176995	0.730928	1
mmu-miR-466e-3p	20.2041	18.8114	21.5969	1.14808	0.199218	0.685554	1
mmu-miR-466p-5p	1.07807	0.870535	1.2856	1.47679	0.562463	1	1
mmu-miR-466p-3p	20.0391	18.8114	21.2668	1.13053	0.176995	0.730928	1
mmu-miR-466b-5p	10.0457	10.0486	10.0429	0.999439	-0.000809954	0.960485	1
mmu-miR-466o-5p	10.0457	10.0486	10.0429	0.999439	-0.000809954	0.960485	1
mmu-miR-466e-5p	4.68469	4.85416	4.51522	0.930175	-0.104426	1	1
mmu-miR-466c-5p	18.5882	21.7546	15.4217	0.708894	-0.496359	0.332141	1
mmu-miR-466h-3p	6.32185	5.72079	6.92291	1.21013	0.275163	0.814867	1
mmu-miR-466d-5p	2.48791	2.80946	2.16635	0.771094	-0.375022	0.910224	1
mmu-miR-466d-3p	22.4055	21.4379	23.373	1.09026	0.124676	0.77362	1
mmu-miR-466n-5p	2.48791	2.80946	2.16635	0.771094	-0.375022	0.910224	1
mmu-miR-466f-5p	3.59803	3.7061	3.48996	0.94168	-0.0866912	0.99828	1
mmu-miR-466f-3p	22.3131	23.474	21.1522	0.901091	-0.150256	0.873039	1
mmu-miR-466f	3.59803	3.7061	3.48996	0.94168	-0.0866912	0.99828	1
mmu-miR-466g	4.14313	4.35658	3.92969	0.902013	-0.14878	0.928767	1
mmu-miR-466h-5p	8.01387	7.24961	8.77814	1.21084	0.276013	0.737861	1
mmu-miR-466i-5p	60.9064	67.3577	54.4551	0.808447	-0.306775	0.543291	1
mmu-miR-466i-3p	4.88425	4.79144	4.97707	1.03874	0.0548365	1	1
mmu-miR-466j	1.21176	1.76328	0.660244	0.374441	-1.41719	0.640536	1
mmu-miR-466k	2.05965	2.28306	1.83623	0.804284	-0.314223	0.969411	1
mmu-miR-466l-5p	0.301873	0.273623	0.330122	1.20648	0.270808	1	1
mmu-miR-466m-3p	1.60001	1.73192	1.4681	0.847675	-0.238417	1	1
mmu-miR-466o-3p	0.141388	0.282776	0	0	#NAME?	1	1
mmu-miR-466q	3.43747	3.47689	3.39806	0.977327	-0.0330875	0.956401	1
mmu-miR-467a-5p	222.283	239.845	204.72	0.853554	-0.228446	0.511738	1
mmu-miR-467a-3p	23.9951	18.6663	29.324	1.57096	0.651648	0.0903988	1
mmu-miR-467b-5p	222.283	239.845	204.72	0.853554	-0.228446	0.511738	1
mmu-miR-467d-3p	24.3111	18.9491	29.6731	1.56594	0.647031	0.0908381	1
mmu-miR-467b-3p	0.315951	0.282776	0.349126	1.23464	0.304087	1	1
mmu-miR-467c-5p	61.2743	62.9547	59.5939	0.946616	-0.0791492	0.852277	1
mmu-miR-467c-3p	3.73626	1.70971	5.7628	3.37063	1.75302	0.148536	1
mmu-miR-467d-5p	15.8869	15.7615	16.0122	1.0159	0.0227591	1	1
mmu-miR-467e-5p	62.7281	64.1385	61.3176	0.956018	-0.06489	0.694387	1
mmu-miR-467e-3p	4.89951	3.7061	6.09293	1.64403	0.717234	0.453837	1
mmu-miR-467f	1.83632	1.96503	1.70762	0.869006	-0.202562	1	1
mmu-miR-467g	1.13201	0.5564	1.70762	3.06906	1.6178	0.432044	1
mmu-miR-467h	0.987112	1.16636	0.807859	0.69263	-0.529844	0.963554	1
mmu-miR-470-5p	0.306449	0.282776	0.330122	1.16743	0.223338	1	1
mmu-miR-483-5p	0.556421	0.304983	0.807859	2.64887	1.40538	0.867441	1
mmu-miR-484	1227.3	1331	1123.6	0.844181	-0.244376	0.299408	1
mmu-miR-485-5p	5.96852	4.88552	7.05152	1.44335	0.529422	0.58628	1
mmu-miR-485-3p	10.3602	8.23307	12.4873	1.51673	0.600961	0.390225	1
mmu-miR-486a-5p	5780.97	6204.25	5357.69	0.863552	-0.211644	0.695187	1
mmu-miR-486a-3p	6227.42	6573.4	5881.44	0.894732	-0.160472	0.881561	1
mmu-miR-486b-5p	5780.97	6204.25	5357.69	0.863552	-0.211644	0.695187	1
mmu-miR-486b-3p	6227.42	6573.4	5881.44	0.894732	-0.160472	0.881561	1
mmu-miR-487b-3p	2.34059	3.04647	1.63472	0.536596	-0.898092	0.474138	1
mmu-miR-488-3p	0.987091	1.97418	0	0	#NAME?	0.131812	1
mmu-miR-489-3p	3.59424	4.04634	3.14213	0.776537	-0.364874	0.941709	1
mmu-miR-490-5p	7.22198	7.42915	7.01481	0.944228	-0.0827936	1	1
mmu-miR-490-3p	215.73	254.951	176.509	0.692325	-0.530479	0.0343853	0.853049
mmu-miR-491-5p	3.53528	3.08698	3.98358	1.29045	0.36787	0.764518	1
mmu-miR-491-3p	0.152491	0.304983	0	0	#NAME?	1	1
mmu-miR-493-5p	1.11284	0.609965	1.61572	2.64887	1.40538	0.599221	1
mmu-miR-493-3p	1.22642	0.578606	1.87424	3.23924	1.69565	0.435755	1
mmu-miR-494-3p	34.9043	24.0782	45.7304	1.89924	0.925425	0.0220713	0.659421
mmu-miR-495-3p	27.3917	26.6121	28.1712	1.05858	0.0821358	1	1
mmu-miR-496a-3p	3.92409	1.98723	5.86094	2.94929	1.56037	0.189919	1
mmu-miR-497a-5p	933.996	974.671	893.321	0.916536	-0.125737	0.638528	1
mmu-miR-497a-3p	5.18879	4.35132	6.02626	1.38493	0.469808	0.87386	1
mmu-miR-497b	4.18972	4.48646	3.89298	0.867718	-0.204701	0.972908	1
mmu-miR-499-5p	29.3599	33.3942	25.3256	0.758383	-0.399001	0.41108	1
mmu-miR-499-3p	0.282776	0.565552	0	0	#NAME?	0.769526	1
mmu-miR-500-5p	3.47228	2.81336	4.1312	1.46842	0.554268	0.663415	1
mmu-miR-500-3p	72.1861	68.4979	75.8742	1.10769	0.147549	0.545379	1
mmu-miR-501-5p	10.7307	9.00952	12.4519	1.38208	0.466844	0.439501	1
mmu-miR-501-3p	261.421	196.697	326.145	1.65811	0.729542	0.076117	1
mmu-miR-503-5p	315.307	337.929	292.685	0.866115	-0.207369	0.581048	1
mmu-miR-503-3p	160.264	176.745	143.783	0.813506	-0.297775	0.202649	1
mmu-miR-504-5p	3.37668	2.58415	4.16921	1.61338	0.690085	0.561535	1
mmu-miR-505-5p	2.45203	2.57109	2.33297	0.907386	-0.140212	1	1
mmu-miR-505-3p	11.5117	11.8393	11.184	0.944652	-0.0821447	0.974937	1
mmu-miR-5099	317.443	266.143	368.743	1.38551	0.470414	0.0568042	1
mmu-miR-5100	8.34154	7.99996	8.68312	1.0854	0.118222	0.933929	1
mmu-miR-5101	4.22668	5.71554	2.73781	0.479012	-1.06187	0.169841	1
mmu-miR-5103	1.10044	0.861382	1.33949	1.55505	0.63696	0.795159	1
mmu-miR-5104	1.57529	0.304983	2.8456	9.33037	3.22193	0.0725586	1
mmu-miR-5106	0.141388	0.282776	0	0	#NAME?	1	1
mmu-miR-5107-5p	2.72456	1.72276	3.72636	2.16301	1.11304	0.282065	1
mmu-miR-5107-3p	3.96767	4.29776	3.63757	0.846389	-0.240608	0.798297	1
mmu-miR-511-5p	8.7976	4.68767	12.9075	2.75351	1.46127	0.0145252	0.570436
mmu-miR-511-3p	118.268	49.2397	187.295	3.80374	1.92742	0.00458832	0.297221
mmu-miR-5113	7.6638	4.97044	10.3572	2.08375	1.05918	0.10419	1
mmu-miR-5114	4.54797	4.90772	4.18821	0.853392	-0.22872	0.873665	1
mmu-miR-5116	2.18023	1.67835	2.6821	1.59806	0.676318	0.729241	1
mmu-miR-5120	0.47151	0.282776	0.660244	2.33486	1.22334	0.864754	1
mmu-miR-5121	13.5749	16.5367	10.6131	0.641791	-0.639825	0.185587	1
mmu-miR-5123	4.60911	4.88552	4.33271	0.886848	-0.173242	0.99759	1
mmu-miR-5124b	0.2782	0.5564	0	0	#NAME?	0.771563	1
mmu-miR-5125	2.69406	1.97418	3.41394	1.7293	0.790184	0.576935	1
mmu-miR-5126	4.12325	3.48994	4.75655	1.36293	0.446713	0.752696	1
mmu-miR-5128	1.41799	1.16636	1.66961	1.43147	0.517495	0.769146	1
mmu-miR-5129-5p	0.492115	0.304983	0.679248	2.22717	1.15521	0.865469	1
mmu-miR-5129-3p	16.2266	16.1109	16.3423	1.01436	0.0205688	1	1
mmu-miR-5132-5p	1.23237	0.830023	1.63472	1.96949	0.977822	0.799117	1
mmu-miR-5132-3p	0.754635	0.830023	0.679248	0.818348	-0.289213	1	1
mmu-miR-5134-5p	0.633503	0.587759	0.679248	1.15566	0.208713	1	1
mmu-miR-5135	0.238869	0	0.477737	Inf	Inf	0.922792	1
mmu-miR-532-5p	1929.47	1623.26	2235.69	1.37729	0.461831	0.0509845	1
mmu-miR-532-3p	69.4235	66.3628	72.4842	1.09224	0.127292	0.676161	1
mmu-miR-539-5p	1.15057	1.14416	1.15698	1.01121	0.0160832	1	1
mmu-miR-539-3p	0.165061	0	0.330122	Inf	Inf	0.922682	1
mmu-miR-540-5p	5.48716	3.7244	7.24991	1.9466	0.960953	0.300303	1
mmu-miR-540-3p	4.01152	2.92049	5.10256	1.74716	0.805011	0.373813	1
mmu-miR-541-5p	244.77	193.604	295.936	1.52857	0.612179	0.0156411	0.570436
mmu-miR-541-3p	1.06417	0	2.12835	Inf	Inf	0.153825	1
mmu-miR-542-5p	15.5615	16.2317	14.8914	0.917427	-0.124335	0.917782	1
mmu-miR-542-3p	1007.15	1041.14	973.16	0.934709	-0.0974116	0.685295	1
mmu-miR-543-5p	0.136812	0.273623	0	0	#NAME?	1	1
mmu-miR-543-3p	8.47591	9.6639	7.28792	0.754138	-0.407099	0.607233	1
mmu-miR-544-3p	0.174563	0	0.349126	Inf	Inf	0.922696	1
mmu-miR-547-3p	11.989	14.6474	9.3306	0.637014	-0.650603	0.182328	1
mmu-miR-551b-5p	0.174563	0	0.349126	Inf	Inf	0.922696	1
mmu-miR-551b-3p	1.06566	1.12195	1.00937	0.899655	-0.152556	1	1
mmu-miR-5615-5p	4.68467	4.02413	5.3452	1.32828	0.409564	0.716098	1
mmu-miR-5615-3p	7.36642	5.40276	9.33008	1.72691	0.788194	0.384465	1
mmu-miR-5616-3p	0.136812	0.273623	0	0	#NAME?	1	1
mmu-miR-5617-5p	0.174563	0	0.349126	Inf	Inf	0.922696	1
mmu-miR-5619-5p	0.152491	0.304983	0	0	#NAME?	1	1
mmu-miR-5619-3p	0.540741	0.273623	0.807859	2.95245	1.56191	0.866993	1
mmu-miR-5620-5p	1.58779	2.01859	1.15698	0.573164	-0.802981	0.716178	1
mmu-miR-5620-3p	0.476436	0.273623	0.679248	2.48242	1.31175	0.864929	1
mmu-miR-5621-3p	0.939952	0.870535	1.00937	1.15948	0.21348	1	1
mmu-miR-5622-5p	0.501617	0.304983	0.698252	2.28948	1.19502	0.865784	1
mmu-miR-5622-3p	0.311375	0.273623	0.349126	1.27594	0.351557	1	1
mmu-miR-5623-5p	0.2782	0.5564	0	0	#NAME?	0.771563	1
mmu-miR-5624-5p	1.37559	0.914948	1.83623	2.00693	1.00499	0.601408	1
mmu-miR-5624-3p	1.84401	2.31052	1.3775	0.596185	-0.746168	0.789044	1
mmu-miR-5626-3p	0.238869	0	0.477737	Inf	Inf	0.922792	1
mmu-miR-5709-5p	7.05449	7.09416	7.01481	0.988814	-0.0162282	1	1
mmu-miR-5709-3p	0.980934	1.13501	0.826863	0.72851	-0.456979	0.964118	1
mmu-miR-574-5p	268.479	267.408	269.55	1.00801	0.0115135	0.971697	1
mmu-miR-574-3p	245.247	253.046	237.449	0.938362	-0.091783	0.742859	1
mmu-miR-582-5p	196.643	195.05	198.236	1.01633	0.0233703	0.829182	1
mmu-miR-582-3p	348.864	375.351	322.376	0.858866	-0.219496	0.367238	1
mmu-miR-590-3p	0.141388	0.282776	0	0	#NAME?	1	1
mmu-miR-592-5p	7.61476	8.40346	6.82607	0.812293	-0.299928	0.909123	1
mmu-miR-598-3p	75.4526	93.7516	57.1536	0.609628	-0.714	0.0192224	0.628223
mmu-miR-615-3p	2.85452	2.09047	3.61857	1.73099	0.791595	0.57861	1
mmu-miR-6236	2.31875	3.13139	1.50611	0.480971	-1.05598	0.465636	1
mmu-miR-6238	0.551823	1.10365	0	0	#NAME?	0.384629	1
mmu-miR-6239	5.43914	6.54556	4.33271	0.661931	-0.595248	0.542866	1
mmu-miR-6240	22.9435	27.4133	18.4738	0.673896	-0.569401	0.188741	1
mmu-miR-6380	0.311375	0.273623	0.349126	1.27594	0.351557	1	1
mmu-miR-6395	10.2459	11.0184	9.47328	0.859767	-0.217982	0.848933	1
mmu-miR-6402	4.77754	5.77301	3.78207	0.65513	-0.610146	0.527475	1
mmu-miR-6412	9.38298	10.4307	8.3353	0.799115	-0.323526	0.73036	1
mmu-miR-6418-3p	1.30776	1.66005	0.955474	0.575571	-0.796934	0.644527	1
mmu-miR-6481	0.165061	0	0.330122	Inf	Inf	0.922682	1
mmu-miR-6516-5p	8.56745	5.63977	11.4951	2.03823	1.02732	0.112617	1
mmu-miR-6516-3p	2.39087	2.782	1.99974	0.718813	-0.476312	0.917476	1
mmu-miR-652-5p	17.6217	14.3085	20.9348	1.4631	0.549031	0.221392	1
mmu-miR-652-3p	4059.99	4033.23	4086.75	1.01327	0.0190186	0.805056	1
mmu-miR-653-5p	81.0242	77.9886	84.0598	1.07785	0.108152	0.704541	1
mmu-miR-653-3p	2.07178	2.28832	1.85524	0.810743	-0.302683	0.968641	1
mmu-miR-6537-3p	0.315951	0.282776	0.349126	1.23464	0.304087	1	1
mmu-miR-6538	4.81543	5.57126	4.0596	0.728669	-0.456665	0.736984	1
mmu-miR-6539	2.18547	1.15721	3.21373	2.77713	1.4736	0.256104	1
mmu-miR-654-5p	0.165061	0	0.330122	Inf	Inf	0.922682	1
mmu-miR-6540-5p	9.38588	9.07614	9.69561	1.06825	0.095252	1	1
mmu-miR-6540-3p	0.782885	0.5564	1.00937	1.81411	0.859262	0.825876	1
mmu-miR-6541	0.165061	0	0.330122	Inf	Inf	0.922682	1
mmu-miR-6546-5p	0.514187	0	1.02837	Inf	Inf	0.32825	1
mmu-miR-664-5p	15.9572	12.6524	19.2621	1.52241	0.606357	0.179095	1
mmu-miR-664-3p	92.3647	96.5609	88.1686	0.913087	-0.131175	0.6188	1
mmu-miR-665-3p	2.29984	0.304983	4.2947	14.0818	3.81576	0.0193963	0.628223
mmu-miR-666-5p	1.74356	1.65089	1.83623	1.11227	0.153503	1	1
mmu-miR-667-5p	1.30817	0.578606	2.03774	3.52182	1.81632	0.305182	1
mmu-miR-667-3p	2.0245	1.1128	2.93621	2.63858	1.39976	0.401911	1
mmu-miR-668-3p	4.61685	4.91688	4.31682	0.87796	-0.187773	0.870536	1
mmu-miR-669a-5p	75.2016	74.5392	75.864	1.01777	0.0254163	0.882865	1
mmu-miR-669a-3p	83.4262	83.3008	83.5516	1.00301	0.00433722	0.97196	1
mmu-miR-669o-3p	83.4262	83.3008	83.5516	1.00301	0.00433722	0.97196	1
mmu-miR-669p-5p	75.2016	74.5392	75.864	1.01777	0.0254163	0.882865	1
mmu-miR-669a-3-3p	2.88826	3.05952	2.71699	0.888045	-0.171296	1	1
mmu-miR-669b-5p	11.9863	11.8712	12.1015	1.0194	0.0277186	1	1
mmu-miR-669b-3p	2.29018	2.61551	1.96484	0.751229	-0.412675	0.835374	1
mmu-miR-669c-5p	76.4528	77.6254	75.2803	0.969791	-0.0442548	0.887907	1
mmu-miR-669c-3p	3.23341	5.07031	1.3965	0.275427	-1.86026	0.144372	1
mmu-miR-669d-5p	11.06	11.7452	10.3749	0.883326	-0.178982	0.75793	1
mmu-miR-669d-3p	0.165061	0	0.330122	Inf	Inf	0.922682	1
mmu-miR-669d-2-3p	0.165061	0	0.330122	Inf	Inf	0.922682	1
mmu-miR-669e-5p	3.80433	3.62507	3.98358	1.0989	0.136056	0.965785	1
mmu-miR-669e-3p	0.613247	0.547247	0.679248	1.24121	0.311747	1	1
mmu-miR-669f-5p	6.9194	8.42512	5.41368	0.642564	-0.638089	0.508313	1
mmu-miR-669f-3p	6.34479	6.70626	5.98332	0.892199	-0.164563	1	1
mmu-miR-669h-5p	0.606855	0.883589	0.330122	0.373615	-1.42038	0.891167	1
mmu-miR-669h-3p	0.987091	1.97418	0	0	#NAME?	0.131812	1
mmu-miR-669i	0.165061	0	0.330122	Inf	Inf	0.922682	1
mmu-miR-669l-5p	9.26906	9.46605	9.07207	0.95838	-0.0613307	0.83414	1
mmu-miR-669l-3p	0.165061	0	0.330122	Inf	Inf	0.922682	1
mmu-miR-669m-3p	0.631994	0.273623	0.990366	3.61945	1.85577	0.659176	1
mmu-miR-669o-5p	16.321	15.4552	17.1869	1.11204	0.153212	0.895394	1
mmu-miR-669p-3p	9.11956	9.84681	8.39231	0.852287	-0.230588	0.842095	1
mmu-miR-671-5p	74.9296	75.656	74.2033	0.980798	-0.0279716	1	1
mmu-miR-671-3p	32.1634	37.938	26.3888	0.695579	-0.523715	0.121865	1
mmu-miR-6715-5p	0.501617	0.304983	0.698252	2.28948	1.19502	0.865784	1
mmu-miR-672-5p	159.534	142.201	176.868	1.24379	0.31474	0.271031	1
mmu-miR-672-3p	3.48809	3.19411	3.78207	1.18408	0.243762	0.897881	1
mmu-miR-673-5p	2.24336	2.30137	2.18536	0.94959	-0.0746231	1	1
mmu-miR-673-3p	0.778308	0.547247	1.00937	1.84445	0.883192	0.825713	1
mmu-miR-674-5p	199.302	175.059	223.544	1.27697	0.352723	0.158426	1
mmu-miR-674-3p	229.467	224.311	234.623	1.04597	0.0648408	0.80213	1
mmu-miR-675-3p	0.165061	0	0.330122	Inf	Inf	0.922682	1
mmu-miR-676-5p	43.4859	48.2787	38.6931	0.801453	-0.31931	0.346173	1
mmu-miR-676-3p	221.95	236.506	207.395	0.876913	-0.189494	0.401655	1
mmu-miR-677-5p	8.0927	6.94852	9.23688	1.32933	0.410698	0.597507	1
mmu-miR-677-3p	0.315951	0.282776	0.349126	1.23464	0.304087	1	1
mmu-miR-679-5p	3.70705	3.13529	4.27881	1.36472	0.44861	0.769508	1
mmu-miR-679-3p	0.141388	0.282776	0	0	#NAME?	1	1
mmu-miR-688	0.136812	0.273623	0	0	#NAME?	1	1
mmu-miR-6896-5p	0.141388	0.282776	0	0	#NAME?	1	1
mmu-miR-6897-5p	0.476436	0.273623	0.679248	2.48242	1.31175	0.864929	1
mmu-miR-6898-5p	0.165061	0	0.330122	Inf	Inf	0.922682	1
mmu-miR-6899-5p	0.165061	0	0.330122	Inf	Inf	0.922682	1
mmu-miR-6899-3p	6.86761	7.95029	5.78492	0.727637	-0.458709	0.516535	1
mmu-miR-690	9.87465	10.8394	8.90987	0.821988	-0.282811	0.542957	1
mmu-miR-6900-3p	0.349126	0	0.698252	Inf	Inf	0.5845	1
mmu-miR-6901-5p	0.925923	0.547247	1.3046	2.38393	1.25334	0.83032	1
mmu-miR-6901-3p	2.72558	2.87998	2.57119	0.892782	-0.16362	0.877523	1
mmu-miR-6902-5p	0.152491	0.304983	0	0	#NAME?	1	1
mmu-miR-6906-5p	0.174563	0	0.349126	Inf	Inf	0.922696	1
mmu-miR-6906-3p	0.339624	0	0.679248	Inf	Inf	0.554191	1
mmu-miR-6909-5p	0.152491	0.304983	0	0	#NAME?	1	1
mmu-miR-6911-5p	0.238869	0	0.477737	Inf	Inf	0.922792	1
mmu-miR-6911-3p	2.63366	1.70446	3.56286	2.09032	1.06372	0.362462	1
mmu-miR-6913-3p	0.565923	0.304983	0.826863	2.71118	1.43892	0.867703	1
mmu-miR-6914-3p	0.403929	0	0.807859	Inf	Inf	0.539504	1
mmu-miR-6916-5p	0.339624	0	0.679248	Inf	Inf	0.554191	1
mmu-miR-6916-3p	0.306449	0.282776	0.330122	1.16743	0.223338	1	1
mmu-miR-6917-5p	0.174563	0	0.349126	Inf	Inf	0.922696	1
mmu-miR-6918-5p	0.165061	0	0.330122	Inf	Inf	0.922682	1
mmu-miR-6919-5p	0.165061	0	0.330122	Inf	Inf	0.922682	1
mmu-miR-6920-5p	0.2782	0.5564	0	0	#NAME?	0.771563	1
mmu-miR-6922-3p	0.136812	0.273623	0	0	#NAME?	1	1
mmu-miR-6925-5p	0.238869	0	0.477737	Inf	Inf	0.922792	1
mmu-miR-6928-5p	0.238869	0	0.477737	Inf	Inf	0.922792	1
mmu-miR-6928-3p	0.238869	0	0.477737	Inf	Inf	0.922792	1
mmu-miR-6929-3p	0.415011	0.830023	0	0	#NAME?	0.545612	1
mmu-miR-693-3p	0.447837	0.565552	0.330122	0.583716	-0.776662	1	1
mmu-miR-6932-5p	0.330122	0	0.660244	Inf	Inf	0.574741	1
mmu-miR-6932-3p	0.2782	0.5564	0	0	#NAME?	0.771563	1
mmu-miR-6933-5p	2.20041	1.4805	2.92032	1.97252	0.98004	0.592652	1
mmu-miR-6933-3p	0.380257	0.282776	0.477737	1.68945	0.756556	1	1
mmu-miR-6934-5p	0.152491	0.304983	0	0	#NAME?	1	1
mmu-miR-6937-5p	0.479546	0.609965	0.349126	0.57237	-0.80498	1	1
mmu-miR-6938-3p	0.595752	0.861382	0.330122	0.383247	-1.38365	0.892996	1
mmu-miR-6939-3p	0.136812	0.273623	0	0	#NAME?	1	1
mmu-miR-694	0.991688	1.17552	0.807859	0.687237	-0.541121	0.963139	1
mmu-miR-6940-3p	0.600678	0.852229	0.349126	0.409662	-1.28749	0.892179	1
mmu-miR-6942-5p	0.141388	0.282776	0	0	#NAME?	1	1
mmu-miR-6943-5p	0.501617	0.304983	0.698252	2.28948	1.19502	0.865784	1
mmu-miR-6944-3p	0.238869	0	0.477737	Inf	Inf	0.922792	1
mmu-miR-6945-3p	0.955981	0.883589	1.02837	1.16386	0.218918	1	1
mmu-miR-6946-5p	0.301873	0.273623	0.330122	1.20648	0.270808	1	1
mmu-miR-6946-3p	0.845724	0.883589	0.807859	0.914293	-0.129272	1	1
mmu-miR-6947-5p	0.141388	0.282776	0	0	#NAME?	1	1
mmu-miR-6948-5p	0.735674	1.47135	0	0	#NAME?	0.260636	1
mmu-miR-6948-3p	1.24019	1.52491	0.955474	0.626576	-0.674439	0.846196	1
mmu-miR-6950-5p	0.136812	0.273623	0	0	#NAME?	1	1
mmu-miR-6951-5p	0.306449	0.282776	0.330122	1.16743	0.223338	1	1
mmu-miR-6952-3p	1.2185	1.40863	1.02837	0.730053	-0.453927	1	1
mmu-miR-6954-3p	0.152491	0.304983	0	0	#NAME?	1	1
mmu-miR-6955-5p	1.46963	1.76328	1.17599	0.666934	-0.584384	0.857419	1
mmu-miR-6957-5p	0.136812	0.273623	0	0	#NAME?	1	1
mmu-miR-6957-3p	0.317552	0.304983	0.330122	1.08243	0.114271	1	1
mmu-miR-6958-3p	0.339624	0	0.679248	Inf	Inf	0.554191	1
mmu-miR-6959-5p	0.152491	0.304983	0	0	#NAME?	1	1
mmu-miR-696	0.809668	0.609965	1.00937	1.6548	0.726655	0.826799	1
mmu-miR-6960-5p	0.152491	0.304983	0	0	#NAME?	1	1
mmu-miR-6962-5p	0.317552	0.304983	0.330122	1.08243	0.114271	1	1
mmu-miR-6962-3p	0.485938	0.273623	0.698252	2.55187	1.35156	0.86526	1
mmu-miR-6964-3p	0.141388	0.282776	0	0	#NAME?	1	1
mmu-miR-6965-3p	0.165061	0	0.330122	Inf	Inf	0.922682	1
mmu-miR-6966-5p	0.152491	0.304983	0	0	#NAME?	1	1
mmu-miR-6966-3p	0.770315	0.861382	0.679248	0.788556	-0.342715	1	1
mmu-miR-6967-5p	0.349126	0	0.698252	Inf	Inf	0.5845	1
mmu-miR-6967-3p	0.304983	0.609965	0	0	#NAME?	0.760231	1
mmu-miR-6968-5p	0.136812	0.273623	0	0	#NAME?	1	1
mmu-miR-6970-5p	0.174563	0	0.349126	Inf	Inf	0.922696	1
mmu-miR-6970-3p	0.339624	0	0.679248	Inf	Inf	0.554191	1
mmu-miR-6971-3p	0.136812	0.273623	0	0	#NAME?	1	1
mmu-miR-6973a-3p	0.141388	0.282776	0	0	#NAME?	1	1
mmu-miR-6975-3p	0.677553	0.547247	0.807859	1.47622	0.561912	1	1
mmu-miR-6976-5p	0.238869	0	0.477737	Inf	Inf	0.922792	1
mmu-miR-6977-3p	0.136812	0.273623	0	0	#NAME?	1	1
mmu-miR-6978-3p	2.32686	1.43999	3.21373	2.23178	1.15819	0.35485	1
mmu-miR-6979-3p	0.152491	0.304983	0	0	#NAME?	1	1
mmu-miR-6980-3p	0.152491	0.304983	0	0	#NAME?	1	1
mmu-miR-6984-3p	0.141388	0.282776	0	0	#NAME?	1	1
mmu-miR-6985-5p	0.174563	0	0.349126	Inf	Inf	0.922696	1
mmu-miR-6986-5p	0.311375	0.273623	0.349126	1.27594	0.351557	1	1
mmu-miR-6987-3p	0.174563	0	0.349126	Inf	Inf	0.922696	1
mmu-miR-6988-3p	0.968551	0.578606	1.3585	2.34788	1.23136	0.60235	1
mmu-miR-6989-5p	0.152491	0.304983	0	0	#NAME?	1	1
mmu-miR-6989-3p	0.301873	0.273623	0.330122	1.20648	0.270808	1	1
mmu-miR-6990-5p	0.443261	0.5564	0.330122	0.593318	-0.753122	1	1
mmu-miR-6993-5p	0.152491	0.304983	0	0	#NAME?	1	1
mmu-miR-6994-5p	0.289303	0.578606	0	0	#NAME?	0.766695	1
mmu-miR-6994-3p	0.927732	1.15721	0.698252	0.603392	-0.728834	0.969196	1
mmu-miR-6996-5p	0.654109	0.609965	0.698252	1.14474	0.19502	1	1
mmu-miR-6996-3p	0.583182	1.16636	0	0	#NAME?	0.375143	1
mmu-miR-6997-5p	0.165061	0	0.330122	Inf	Inf	0.922682	1
mmu-miR-6998-3p	0.141388	0.282776	0	0	#NAME?	1	1
mmu-miR-700-5p	58.302	59.3837	57.2203	0.963568	-0.0535409	0.894347	1
mmu-miR-700-3p	59.8317	55.8264	63.837	1.14349	0.193444	0.624532	1
mmu-miR-7001-3p	0.165061	0	0.330122	Inf	Inf	0.922682	1
mmu-miR-7004-5p	0.238869	0	0.477737	Inf	Inf	0.922792	1
mmu-miR-7005-5p	0.165061	0	0.330122	Inf	Inf	0.922682	1
mmu-miR-7005-3p	0.141388	0.282776	0	0	#NAME?	1	1
mmu-miR-7008-3p	0.301873	0.273623	0.330122	1.20648	0.270808	1	1
mmu-miR-7009-3p	0.136812	0.273623	0	0	#NAME?	1	1
mmu-miR-701-5p	7.23156	4.4551	10.008	2.24642	1.16763	0.101047	1
mmu-miR-701-3p	1.88648	1.43999	2.33297	1.62013	0.696113	0.750396	1
mmu-miR-7010-5p	1.01376	0.870535	1.15698	1.32905	0.410396	1	1
mmu-miR-7010-3p	0.327054	0.304983	0.349126	1.14474	0.19502	1	1
mmu-miR-7012-5p	0.463866	0.578606	0.349126	0.603392	-0.728834	1	1
mmu-miR-7013-5p	0.238869	0	0.477737	Inf	Inf	0.922792	1
mmu-miR-7015-3p	0.512492	0.547247	0.477737	0.872983	-0.195974	1	1
mmu-miR-7016-5p	0.165061	0	0.330122	Inf	Inf	0.922682	1
mmu-miR-7017-5p	0.565923	0.304983	0.826863	2.71118	1.43892	0.867703	1
mmu-miR-7018-3p	0.2782	0.5564	0	0	#NAME?	0.771563	1
mmu-miR-7019-3p	1.02029	0.883589	1.15698	1.30942	0.388923	1	1
mmu-miR-702-5p	0.174563	0	0.349126	Inf	Inf	0.922696	1
mmu-miR-702-3p	1.40659	0.848329	1.96484	2.31614	1.21172	0.601238	1
mmu-miR-7021-5p	1.03595	1.72276	0.349126	0.202654	-2.30291	0.408388	1
mmu-miR-7024-5p	0.470044	0.609965	0.330122	0.541214	-0.885729	1	1
mmu-miR-7024-3p	0.165061	0	0.330122	Inf	Inf	0.922682	1
mmu-miR-7025-5p	0.454364	0.578606	0.330122	0.570547	-0.809583	1	1
mmu-miR-7025-3p	2.35304	2.53973	2.16635	0.852985	-0.229408	1	1
mmu-miR-7026-5p	0.37568	0.273623	0.477737	1.74597	0.804026	1	1
mmu-miR-7027-3p	0.152491	0.304983	0	0	#NAME?	1	1
mmu-miR-7029-3p	0.2782	0.5564	0	0	#NAME?	0.771563	1
mmu-miR-7030-5p	0.165061	0	0.330122	Inf	Inf	0.922682	1
mmu-miR-7030-3p	0.141388	0.282776	0	0	#NAME?	1	1
mmu-miR-7031-5p	1.40236	0.82087	1.98385	2.41676	1.27308	0.601261	1
mmu-miR-7032-3p	0.452763	0.5564	0.349126	0.627474	-0.672374	1	1
mmu-miR-7033-5p	0.812992	0.578606	1.04738	1.81017	0.856129	0.841703	1
mmu-miR-7036a-3p	0.380257	0.282776	0.477737	1.68945	0.756556	1	1
mmu-miR-7036b-5p	1.22468	1.43999	1.00937	0.700957	-0.512602	1	1
mmu-miR-7037-5p	0.141388	0.282776	0	0	#NAME?	1	1
mmu-miR-7038-5p	0.301873	0.273623	0.330122	1.20648	0.270808	1	1
mmu-miR-704	5.93207	2.90218	8.96195	3.088	1.62667	0.050112	1
mmu-miR-7040-5p	0.419588	0.839176	0	0	#NAME?	0.543755	1
mmu-miR-7042-5p	0.152491	0.304983	0	0	#NAME?	1	1
mmu-miR-7043-5p	0.463866	0.578606	0.349126	0.603392	-0.728834	1	1
mmu-miR-7043-3p	14.3674	13.1408	15.594	1.18669	0.246943	0.682142	1
mmu-miR-7044-3p	0.327054	0.304983	0.349126	1.14474	0.19502	1	1
mmu-miR-7046-5p	0.174563	0	0.349126	Inf	Inf	0.922696	1
mmu-miR-7048-3p	0.293879	0.587759	0	0	#NAME?	0.76476	1
mmu-miR-7049-5p	0.482613	0.304983	0.660244	2.16486	1.11427	0.865145	1
mmu-miR-7051-5p	0.614549	0.273623	0.955474	3.49193	1.80403	0.889734	1
mmu-miR-7052-3p	0.165061	0	0.330122	Inf	Inf	0.922682	1
mmu-miR-7054-5p	0.141388	0.282776	0	0	#NAME?	1	1
mmu-miR-7054-3p	0.136812	0.273623	0	0	#NAME?	1	1
mmu-miR-7057-3p	0.517068	0.5564	0.477737	0.858622	-0.219904	1	1
mmu-miR-7058-5p	0.403929	0	0.807859	Inf	Inf	0.539504	1
mmu-miR-7059-5p	0.617824	0.5564	0.679248	1.22079	0.287817	1	1
mmu-miR-706	6.46688	6.35686	6.5769	1.03461	0.0490915	1	1
mmu-miR-7062-5p	0.45894	0.587759	0.330122	0.561662	-0.832226	1	1
mmu-miR-7063-5p	0.174563	0	0.349126	Inf	Inf	0.922696	1
mmu-miR-7063-3p	0.136812	0.273623	0	0	#NAME?	1	1
mmu-miR-7064-5p	0.165061	0	0.330122	Inf	Inf	0.922682	1
mmu-miR-7065-3p	0.413432	0	0.826863	Inf	Inf	0.537624	1
mmu-miR-7068-3p	0.141388	0.282776	0	0	#NAME?	1	1
mmu-miR-7069-3p	0.165061	0	0.330122	Inf	Inf	0.922682	1
mmu-miR-7070-3p	0.141388	0.282776	0	0	#NAME?	1	1
mmu-miR-7071-5p	0.174563	0	0.349126	Inf	Inf	0.922696	1
mmu-miR-7073-5p	0.943412	1.18857	0.698252	0.587472	-0.767409	0.967657	1
mmu-miR-7074-3p	0.476436	0.273623	0.679248	2.48242	1.31175	0.864929	1
mmu-miR-7075-3p	0.550243	0.273623	0.826863	3.0219	1.59546	0.867267	1
mmu-miR-7079-3p	0.141388	0.282776	0	0	#NAME?	1	1
mmu-miR-708-5p	124.785	126.178	123.393	0.977931	-0.032195	0.990201	1
mmu-miR-708-3p	78.8312	83.1572	74.5053	0.895957	-0.158499	0.586218	1
mmu-miR-7081-3p	0.349126	0	0.698252	Inf	Inf	0.5845	1
mmu-miR-7083-5p	4.89398	4.57138	5.21658	1.14114	0.190475	0.892429	1
mmu-miR-7084-5p	0.646073	0.282776	1.00937	3.5695	1.83572	0.593531	1
mmu-miR-7085-3p	0.501617	0.304983	0.698252	2.28948	1.19502	0.865784	1
mmu-miR-7087-5p	0.136812	0.273623	0	0	#NAME?	1	1
mmu-miR-7089-3p	0.165061	0	0.330122	Inf	Inf	0.922682	1
mmu-miR-709	1.09098	0.547247	1.63472	2.98718	1.57878	0.599663	1
mmu-miR-7091-5p	1.13331	0.282776	1.98385	7.01561	2.81057	0.256476	1
mmu-miR-7091-3p	0.834807	0	1.66961	Inf	Inf	0.183219	1
mmu-miR-7092-5p	0.834621	0.861382	0.807859	0.937864	-0.0925501	1	1
mmu-miR-7092-3p	0.699738	1.39948	0	0	#NAME?	0.293863	1
mmu-miR-7093-3p	0.603745	0.547247	0.660244	1.20648	0.270808	1	1
mmu-miR-7094-3p	0.174563	0	0.349126	Inf	Inf	0.922696	1
mmu-miR-7118-5p	0.238869	0	0.477737	Inf	Inf	0.922792	1
mmu-miR-7118-3p	0.715304	0.273623	1.15698	4.22839	2.08011	0.588973	1
mmu-miR-712-5p	1.3758	0.547247	2.20436	4.0281	2.0101	0.302027	1
mmu-miR-712-3p	0.339624	0	0.679248	Inf	Inf	0.554191	1
mmu-miR-714	0.2782	0.5564	0	0	#NAME?	0.771563	1
mmu-miR-7211-3p	0.238869	0	0.477737	Inf	Inf	0.922792	1
mmu-miR-7212-5p	0.454364	0.578606	0.330122	0.570547	-0.809583	1	1
mmu-miR-7213-5p	3.42411	3.98362	2.86461	0.719096	-0.475744	0.769993	1
mmu-miR-7213-3p	4.35341	4.24419	4.46262	1.05147	0.0724013	0.921336	1
mmu-miR-7219-5p	0.152491	0.304983	0	0	#NAME?	1	1
mmu-miR-7219-3p	2.85789	3.38281	2.33297	0.689656	-0.536052	0.671572	1
mmu-miR-7224-3p	0.136812	0.273623	0	0	#NAME?	1	1
mmu-miR-7226-3p	2.34226	2.00554	2.67898	1.33579	0.417694	0.710358	1
mmu-miR-7227-3p	0.174563	0	0.349126	Inf	Inf	0.922696	1
mmu-miR-7235-3p	1.0405	0.282776	1.79822	6.35918	2.66884	0.284932	1
mmu-miR-7236-3p	0.152491	0.304983	0	0	#NAME?	1	1
mmu-miR-7240-5p	0.174563	0	0.349126	Inf	Inf	0.922696	1
mmu-miR-741-5p	0.152491	0.304983	0	0	#NAME?	1	1
mmu-miR-741-3p	0.576656	1.15331	0	0	#NAME?	0.377047	1
mmu-miR-744-5p	864.448	760.489	968.408	1.2734	0.348687	0.183112	1
mmu-miR-744-3p	11.6162	9.71357	13.5188	1.39174	0.476895	0.523146	1
mmu-miR-758-3p	0.971526	0.565552	1.3775	2.43567	1.28432	0.60228	1
mmu-miR-760-3p	8.84136	9.29041	8.39231	0.903331	-0.146674	0.961939	1
mmu-miR-764-5p	5.45467	5.82267	5.08667	0.873598	-0.194959	0.849015	1
mmu-miR-764-3p	0.165061	0	0.330122	Inf	Inf	0.922682	1
mmu-miR-7646-5p	0.479546	0.609965	0.349126	0.57237	-0.80498	1	1
mmu-miR-7647-5p	0.479546	0.609965	0.349126	0.57237	-0.80498	1	1
mmu-miR-7647-3p	0.477737	0	0.955474	Inf	Inf	0.62883	1
mmu-miR-7649-5p	0.430691	0.861382	0	0	#NAME?	0.539372	1
mmu-miR-7649-3p	1.39251	0.839176	1.94584	2.31875	1.21335	0.601315	1
mmu-miR-7652-3p	0.349126	0	0.698252	Inf	Inf	0.5845	1
mmu-miR-7653-5p	0.380257	0.282776	0.477737	1.68945	0.756556	1	1
mmu-miR-7654-5p	0.136812	0.273623	0	0	#NAME?	1	1
mmu-miR-7655-3p	0.136812	0.273623	0	0	#NAME?	1	1
mmu-miR-7656-5p	0.638429	0.578606	0.698252	1.20678	0.271166	1	1
mmu-miR-7656-3p	1.83893	1.41778	2.26007	1.59409	0.672735	0.954152	1
mmu-miR-7658-5p	0.311375	0.273623	0.349126	1.27594	0.351557	1	1
mmu-miR-7659-5p	0.730984	0.304983	1.15698	3.79361	1.92357	0.588022	1
mmu-miR-7661-5p	0.136812	0.273623	0	0	#NAME?	1	1
mmu-miR-7661-3p	0.441794	0.883589	0	0	#NAME?	0.535154	1
mmu-miR-7662-3p	0.591176	0.852229	0.330122	0.387363	-1.36824	0.893764	1
mmu-miR-7664-3p	0.339624	0	0.679248	Inf	Inf	0.554191	1
mmu-miR-7665-5p	0.165061	0	0.330122	Inf	Inf	0.922682	1
mmu-miR-7667-3p	0.289303	0.578606	0	0	#NAME?	0.766695	1
mmu-miR-7668-5p	0.468442	0.587759	0.349126	0.593995	-0.751477	1	1
mmu-miR-7669-5p	2.52463	2.55279	2.49648	0.977941	-0.03218	1	1
mmu-miR-7670-3p	0.339624	0	0.679248	Inf	Inf	0.554191	1
mmu-miR-7672-3p	0.141388	0.282776	0	0	#NAME?	1	1
mmu-miR-7673-5p	0.732564	1.13501	0.330122	0.290855	-1.78163	0.696296	1
mmu-miR-7673-3p	0.152491	0.304983	0	0	#NAME?	1	1
mmu-miR-7674-3p	0.174563	0	0.349126	Inf	Inf	0.922696	1
mmu-miR-7675-3p	1.28752	1.76718	0.807859	0.457146	-1.12927	0.630355	1
mmu-miR-7676-3p	1.74193	1.13501	2.34886	2.06947	1.04926	0.457298	1
mmu-miR-7677-3p	0.716884	1.10365	0.330122	0.299119	-1.74121	0.699571	1
mmu-miR-7678-3p	0.238869	0	0.477737	Inf	Inf	0.922792	1
mmu-miR-7680-5p	0.2782	0.5564	0	0	#NAME?	0.771563	1
mmu-miR-7680-3p	0.762322	1.17552	0.349126	0.296998	-1.75148	0.690351	1
mmu-miR-7683-5p	0.327054	0.304983	0.349126	1.14474	0.19502	1	1
mmu-miR-7685-5p	0.413432	0	0.826863	Inf	Inf	0.537624	1
mmu-miR-7685-3p	0.165061	0	0.330122	Inf	Inf	0.922682	1
mmu-miR-7687-5p	0.152491	0.304983	0	0	#NAME?	1	1
mmu-miR-7688-5p	7.32266	4.65631	9.98902	2.14527	1.10116	0.100952	1
mmu-miR-7689-3p	0.831739	0.304983	1.3585	4.45434	2.15521	0.399202	1
mmu-miR-770-5p	0.315951	0.282776	0.349126	1.23464	0.304087	1	1
mmu-miR-770-3p	1.47781	0.587759	2.36787	4.02863	2.01029	0.213237	1
mmu-miR-7a-5p	6090.94	4688.83	7493.05	1.59806	0.676325	0.00877867	0.46527
mmu-miR-7a-1-3p	44.5699	39.9827	49.157	1.22946	0.298023	0.405063	1
mmu-miR-7b-5p	225.375	170.787	279.963	1.63926	0.713042	0.00662259	0.371255
mmu-miR-7b-3p	0.174563	0	0.349126	Inf	Inf	0.922696	1
mmu-miR-802-5p	0.311375	0.273623	0.349126	1.27594	0.351557	1	1
mmu-miR-802-3p	0.141388	0.282776	0	0	#NAME?	1	1
mmu-miR-8090	0.136812	0.273623	0	0	#NAME?	1	1
mmu-miR-8091	0.413432	0	0.826863	Inf	Inf	0.537624	1
mmu-miR-8092	0.136812	0.273623	0	0	#NAME?	1	1
mmu-miR-8094	0.853811	0	1.70762	Inf	Inf	0.115564	1
mmu-miR-8096	0.165061	0	0.330122	Inf	Inf	0.922682	1
mmu-miR-8097	3.63622	3.12224	4.1502	1.32924	0.4106	0.767489	1
mmu-miR-8100	0.165061	0	0.330122	Inf	Inf	0.922682	1
mmu-miR-8103	4.52553	6.03883	3.01222	0.498809	-1.00344	0.286475	1
mmu-miR-8105	0.457339	0.565552	0.349126	0.617318	-0.695913	1	1
mmu-miR-8108	0.174563	0	0.349126	Inf	Inf	0.922696	1
mmu-miR-8111	1.91645	2.34578	1.48711	0.633949	-0.657562	0.782713	1
mmu-miR-8112	9.87222	10.1204	9.62401	0.950949	-0.0725606	0.934803	1
mmu-miR-8114	21.4536	22.3227	20.5844	0.922128	-0.116962	0.833041	1
mmu-miR-8115	0.514187	0	1.02837	Inf	Inf	0.32825	1
mmu-miR-8116	0.304983	0.609965	0	0	#NAME?	0.760231	1
mmu-miR-8118	1.26403	1.18857	1.33949	1.12698	0.172457	0.975019	1
mmu-miR-8120	3.11409	2.2256	4.00259	1.79843	0.84674	0.461139	1
mmu-miR-871-3p	0.642798	0	1.2856	Inf	Inf	0.307518	1
mmu-miR-872-5p	2414.1	2555.88	2272.33	0.889061	-0.169646	0.476532	1
mmu-miR-872-3p	253.344	287.939	218.748	0.759705	-0.39649	0.106623	1
mmu-miR-873a-5p	0.39136	0.304983	0.477737	1.56644	0.647489	1	1
mmu-miR-873a-3p	0.517068	0.5564	0.477737	0.858622	-0.219904	1	1
mmu-miR-874-5p	0.37568	0.273623	0.477737	1.74597	0.804026	1	1
mmu-miR-874-3p	27.2494	33.1433	21.3555	0.64434	-0.634106	0.146272	1
mmu-miR-875-5p	0.152491	0.304983	0	0	#NAME?	1	1
mmu-miR-877-5p	26.9892	20.8488	33.1295	1.58904	0.668151	0.109144	1
mmu-miR-877-3p	8.57559	8.97627	8.17491	0.910725	-0.134913	0.848704	1
mmu-miR-878-5p	0.413432	0	0.826863	Inf	Inf	0.537624	1
mmu-miR-878-3p	0.238869	0	0.477737	Inf	Inf	0.922792	1
mmu-miR-879-5p	50.3899	52.0964	48.6835	0.934488	-0.0977521	0.788776	1
mmu-miR-879-3p	3.48502	3.49909	3.47095	0.991958	-0.0116492	1	1
mmu-miR-880-3p	0.136812	0.273623	0	0	#NAME?	1	1
mmu-miR-881-3p	2.97705	3.12749	2.8266	0.903791	-0.14594	1	1
mmu-miR-883a-3p	0.141388	0.282776	0	0	#NAME?	1	1
mmu-miR-9-5p	309.382	420.202	198.563	0.472541	-1.08149	0.0424125	0.98906
mmu-miR-9-3p	15.1633	22.1739	8.15279	0.367676	-1.4435	0.00573921	0.352206
mmu-miR-92a-3p	4656.69	4685.47	4627.91	0.987713	-0.0178355	0.933901	1
mmu-miR-92a-1-5p	5.74533	4.91688	6.57378	1.33698	0.418981	0.674391	1
mmu-miR-92a-2-5p	0.315951	0.282776	0.349126	1.23464	0.304087	1	1
mmu-miR-92b-5p	56.5005	45.1296	67.8713	1.50392	0.58873	0.0750168	1
mmu-miR-92b-3p	1647.69	1464.48	1830.9	1.25021	0.322167	0.193521	1
mmu-miR-93-5p	3123.89	2954.43	3293.35	1.11472	0.156679	0.431528	1
mmu-miR-93-3p	23.0311	24.5034	21.5589	0.879833	-0.184698	0.690997	1
mmu-miR-935	0.635105	0.609965	0.660244	1.08243	0.114271	1	1
mmu-miR-96-5p	1101.87	1106.14	1097.6	0.992287	-0.011171	0.891191	1
mmu-miR-96-3p	1.54834	0.304983	2.79171	9.15366	3.19435	0.106537	1
mmu-miR-9768-5p	0.136812	0.273623	0	0	#NAME?	1	1
mmu-miR-9769-3p	3.78221	2.60635	4.95806	1.9023	0.927744	0.372795	1
mmu-miR-98-5p	1512.66	1518.97	1506.36	0.991701	-0.0120229	0.90974	1
mmu-miR-98-3p	23.0268	26.5533	19.5003	0.734383	-0.445395	0.359838	1
mmu-miR-99a-5p	68117.5	73161.6	63073.3	0.862109	-0.214057	0.306595	1
mmu-miR-99a-3p	69.6401	73.1559	66.1244	0.903884	-0.14579	0.594711	1
mmu-miR-99b-5p	9688.65	10515.5	8861.82	0.842741	-0.246839	0.23769	1
mmu-miR-99b-3p	367.815	330.646	404.985	1.22483	0.292582	0.234916	1
