# Supplementary material for: Comparative miRNA transcriptomics of macaques and mice reveals MYOC is an inhibitor for Cryptococcus neoformans invasion into the brain
Source: Emerg Microbes Infect. 2022 Jun 4;11(1):1572–85. doi: 10.1080/22221751.2022.2081619 (PMC9176638; doi:10.1080/22221751.2022.2081619)
Supplement: Supplemental Material [file TEMI_A_2081619_SM5657.zip › Table S4.xlsx]

## Sheet: Sheet1
Table S4 Regulatory sites of MYOC and miRNAs predicted by miRWalk.
miRNA ID	Refseqid	Gene Symbol	Duplex	Start	End	Bindingp	Energy	Seed	Accessibility	Au	Phylopstem	Phylopflank	Me	Number of Pairings	Binding Region Length	Longest Consecutive Pairings	Position
hsa-miR-146b-3p	NM_000261	Myoc	(((((..((((((((((((...&.))))))).))))).))))).	1739	1775	1	-24	1	5.27435e-05	0.662	2.11524	0.940186	-7.38222	17	21	7	3UTR
hsa-miR-146b-3p	NM_000261	Myoc	....(.(((((((((((((((.&)))))..)))))))))).).	1084	1104	0.923077	-24.1	1	5.97193e-05	0.485	2.02068	2.00283	-11.4475	16	20	10	CDS
hsa-miR-146b-3p	NM_000261	Myoc	(((((((((((((((.((((((&))))))...))))))....))................))))))).	963	1008	0.846154	-23.8	1	0.000111827	0.544	1.45502	2.45457	-4.17062	21	45	7	CDS
hsa-miR-146b-5p	NM_000261	Myoc	.(((..(((...(((((((.(..&).))))))).....)))..))).	1219	1242	0.923077	-19.6	1	0.00897584	0.471	4.62757	2.2218	-17.2274	14	23	7	CDS
hsa-miR-147b-3p	NM_000261	Myoc	((((((((((..((((((((.&)))..)))))..)))))))))).	74	97	0.923077	-21.8	1	0.000154634	0.426	-0.0261026	-0.109848	-10.1092	18	23	10	5UTR
mmu-miR-146b-3p	NM_010865	Myoc	(((.(((((((((((((((((.&)))))..)))))))))....))).))).	1079	1107	0.923077	-24.5	1	0.000267222	0.456	0.678507	1.63184	-6.9696	20	28	9	CDS
mmu-miR-146b-3p	NM_010865	Myoc	((((..((((((((.(((((((&))))))...).))).))))))))).	1612	1637	0.846154	-23.8	1	0.000396395	0.397	-0.526134	0.00387562	-10.693	19	25	9	3UTR
mmu-miR-147-3p	NM_010865	Myoc	(((((((((..((((.(((((.&)).))).))))))).)))))).	299	321	0.846154	-19.7	1	0.000765836	0.426	0.0686205	1.42533	-8.2379	18	22	7	CDS
mmu-miR-155-3p	NM_010865	Myoc	(((((((((............&))))))))).	820	830	1	-16	1	0.000627532	0.456	3.3485	1.68364	-14.4661	9	10	9	CDS
mmu-miR-155-3p	NM_010865	Myoc	(((((..(((((.((......&)))))))..))))).	586	601	0.923077	-16.3	1	0.017271	0.412	1.87087	0.966031	-8.9044	12	15	7	CDS
mmu-miR-155-5p	NM_010865	Myoc	....(((((((((((.(((((((&)))))))...........................))))))))))).	904	950	0.923077	-20.8	1	0.0161344	0.456	1.94455	1.55149	-9.77961	18	46	11	CDS
mmu-miR-21a-3p	NM_010865	Myoc	..((((((((....((((((..&))))))....)))))))).	61	80	1	-22.2	1	0.00455481	0.426	0.358322	0.205311	-13.2745	14	19	8	5UTR
mmu-miR-21a-3p	NM_010865	Myoc	.((((((((..(..((((((..&))))))..)..)))))))).	118	138	1	-22.4	1	0.0131723	0.397	1.03158	0.690868	-10.0066	15	20	8	CDS
mmu-miR-21a-3p	NM_010865	Myoc	..(((((((((((((..((((.&)))).))))))))..))))).	1200	1221	0.846154	-20.5	1	2.9868e-05	0.441	3.74357	2.92606	-5.19005	17	21	8	CDS
mmu-miR-21a-5p	NM_010865	Myoc	..(((((((.(((((.......&.))))).))))))).	967	988	0.923077	-17.1	1	0.0033802	0.471	0.599409	1.88047	-6.43256	12	15	7	CDS
