# Supplementary material for: Comparative miRNA transcriptomics of macaques and mice reveals MYOC is an inhibitor for Cryptococcus neoformans invasion into the brain
Source: Emerg Microbes Infect. 2022 Jun 4;11(1):1572–85. doi: 10.1080/22221751.2022.2081619 (PMC9176638; doi:10.1080/22221751.2022.2081619)
Supplement: Supplemental Material [file TEMI_A_2081619_SM5657.zip › Table S5.xlsx]

## Sheet: Pimers
Table S5 Primers used in the study.
Oligo ID	Oligo Target	Sequence ( 5'->3' )	Comments
MYOC-1F	MYOC Check	GGAAGAGAAGAAGCGACTAA	-
MYOC-1R		GGCAGTATGTGAACCTTAGA	-
LHL-45	mmu-miR-147-3p	GTGTGCGGAAATGCTTC	F_2
LHL-46		GTCCAGTTTTTTTTTTTTTTTAGCAG	R_2
LHL-47	mmu-miR-146b-3p	GCCCTAGGGACTCAGTTCT	F_1
LHL-48		GGTCCAGTTTTTTTTTTTTTTTACCA	R_3
LHL-49	mmu-miR-146b-5p	GCAGTGAGAACTGAATTCCA	F_2
LHL-50		GTCCAGTTTTTTTTTTTTTTTAGCCT	R_1
LHL-51	mmu-miR-155-3p	CGCAGCTCCTACCTGTTAG	F_3
LHL-52		GGTCCAGTTTTTTTTTTTTTTTGTTAATG	R_2
LHL-53	mmu-miR-21a-3p	AGCAACAGCAGTCGATG	F_1
LHL-54		GTCCAGTTTTTTTTTTTTTTTGACAG	R_1
LHL-55	mmu-miR-21a-5p	GCAGTAGCTTATCAGACTGATG	F_1
LHL-56		GGTCCAGTTTTTTTTTTTTTTTCAAC	R_3
LHL-57	mmu-miR-223-5p	GCGTGTATTTGACAAGCTGAG	F_1
LHL-58		GGTCCAGTTTTTTTTTTTTTTTCAAC	R_3
LHL-59	mmu-miR-155-5p	CGCAGTTAATGCTAATTGTGATAG	F_1
LHL-60		AGGTCCAGTTTTTTTTTTTTTTTACC	R_2
LHL-70	GAPDH	GCTGTGGGCAAGGTCATCC	RT-qPCR
LHL-71		CGTTGTCATACCAGGAAATGAGCTTGAC
LHL-76	MYOC	AGGAACTGAAGTCCGAGCTAACTGAAG
LHL-77		GGCTGATGAGGTCATACTCAAAAACC
LHL-84	NHLRC2	AGACCTCCCATCAGGATCAAAGCT
LHL-85		TCATACAAGCACTGCTGTCTGCAC
LHL-86	RAC1	ATGTCCGTGCAAAGTGGTATCCTG
LHL-87		GCTCGGATCGCTTCGTCAAACA
LHL-88	DOCK2	GAGTGACACCAACCTCTCGGAG
LHL-89		GTTTGCCTTCTTCAGCCGATTTGC
LHL-90	NCKAP1L	GCCTGCTCTTGATCTTTCTGGCA
LHL-91		GCATGTCCAGGGTCAGGAAGG
LHL-94	BRK1	GTGCAGCGGGAGATTCACCA
LHL-95		CTCTATTCTCCGTTCAAGGGCTGTC
LHL-96	ACTR2	CTGTTGCGAGGATACGCCTTCAA
LHL-97		CTCCTTCAACATTGATCAAGTGAGGCTG
LHL-98	ARPC2	GCAGATTTCGATGGGGTCCTCTAT
LHL-99		CCTTGGATGCCGGAAGATTTTCAAG
LHL-100	LIMK1	CCGAGCACTCACACACCGTC
LHL-101		GGATGGGCGTGCCATTGATTT
LHL-102	CFL1	TACGCCACCTTTGTCAAGATGCT
LHL-103		CGTCCTTGGAGCTGGCATAAATCAT
LHL-104	ATF3	CCTCTGCGCTGGAATCAGTCA
LHL-105		GCACTCCGTCTTCTCCTTCTTCTTG
LHL-106	TLR9	AATCCCTCATATCCCTGTCCCTCA
LHL-107		GGCTGGAAGGCAGGTTGC
LHL-110	EIF5A	GGACTTCGAGACAGGAGATGC
LHL-111		TCATTCCTTTTGATGTTGGGGAC
